# Supplementary material for: Development and Validation of a Four Adenosine-to-Inosine RNA Editing Site-Relevant Prognostic Signature for Assessing Survival in Breast Cancer Patients
Source: Front Oncol. 2022 Apr 12;12:861439. doi: 10.3389/fonc.2022.861439 (PMC9039306; doi:10.3389/fonc.2022.861439)
Supplement: Supplementary file 1 [file DataSheet_1.xlsx]

## Sheet: AIRS for OS
ATIRE	Editing level	Editing grade	ln(HR)	ATIRE risk score
ARSD A2874>I	0.0833	High	0	1.52886
ZNF791 A2280>I	0.0313	Medium	0.443403
MED18 A1552>I	0.7273	Medium	0.581657
RAD1 A1415>I	0.0403	Medium	0.503801
ARSD A2874>I	HR	ln(HR)
High	1	0
Medium	2.198	0.787548
Low	3.076	1.12363
ZNF791 A2280>I	HR	ln(HR)
Low	1	0
Medium	1.558	0.443403
High	4.579	1.52148
MED18 A1552>I	HR	ln(HR)
High	1	0
Medium	1.789	0.581657
Low	2.392	0.87213
RAD1 A1415>I	HR	ln(HR)
Low	1	0
Medium	1.655	0.503801
High	2.597	0.954357

## Sheet: AIRS for DFS
ATIRE	Editing level	Editing grade	ln(HR)	ATIRE risk score
ARSD A2874>I	0.0833	High	0	1.28434
ZNF791 A2280>I	0.0313	High	0.80826
MED18 A1552>I	0.7273	Medium	0.290428
RAD1 A1415>I	0.0403	Medium	0.185649
ARSD A2874>I	HR	ln(HR)
High	1	0
Medium	2.479	0.907855
Low	4.877	1.58453
ZNF791 A2280>I	HR	ln(HR)
Low	1	0
Medium
High	2.244	0.80826
MED18 A1552>I	HR	ln(HR)
High	1	0
Medium	1.337	0.290428
Low	3.067	1.1207
RAD1 A1415>I	HR	ln(HR)
Low	1	0
Medium	1.204	0.185649
High	3.911	1.36379
