# Supplementary material for: Development and Validation of a Four Adenosine-to-Inosine RNA Editing Site-Relevant Prognostic Signature for Assessing Survival in Breast Cancer Patients
Source: Front Oncol. 2022 Apr 12;12:861439. doi: 10.3389/fonc.2022.861439 (PMC9039306; doi:10.3389/fonc.2022.861439)
Supplement: Supplementary file 2 [file DataSheet_2.csv]

ID	symbol	entrez	log2FoldChange	pvalue	padj
ENSG00000000003	TSPAN6	7105	-0.096369486	0.024703618	0.120984962
ENSG00000000005	TNMD	64102	-0.128435477	0.02238018	0.113644583
ENSG00000000419	DPM1	8813	0.005367669	0.868709416	0.936269222
ENSG00000000457	SCYL3	57147	0.023575973	0.44481778	0.666985991
ENSG00000000460	C1orf112	55732	0.078690548	0.033602975	0.146059055
ENSG00000000938	FGR	2268	0.013100911	0.730863725	0.862211385
ENSG00000000971	CFH	3075	-0.043144854	0.264303779	0.499600877
ENSG00000001036	FUCA2	2519	0.072591672	0.034553296	0.148465718
ENSG00000001084	GCLC	2729	0.020324598	0.561027849	0.756505151
ENSG00000001167	NFYA	4800	-0.056314186	0.091973432	0.269327459
ENSG00000001460	STPG1	90529	0.010375589	0.724634191	0.85863264
ENSG00000001461	NIPAL3	57185	-0.193695009	2.09E-05	0.001132015
ENSG00000001497	LAS1L	81887	0.075001747	0.00957513	0.066545118
ENSG00000001561	ENPP4	22875	-0.20022167	0.000408148	0.008829775
ENSG00000001617	SEMA3F	6405	0.027877827	0.451067428	0.672485716
ENSG00000001626	CFTR	1080	-0.152098348	0.011880046	0.076226943
ENSG00000001629	ANKIB1	54467	-0.071372964	0.013470473	0.082423111
ENSG00000001630	CYP51A1	1595	-0.109161473	0.007960709	0.059533579
ENSG00000001631	KRIT1	889	-0.093672319	0.000293527	0.007072118
ENSG00000002016	RAD52	5893	-0.058561705	0.066515037	0.221493686
ENSG00000002330	BAD	572	0.021780266	0.521657548	0.72749726
ENSG00000002549	LAP3	51056	0.098971933	0.00568846	0.048533585
ENSG00000002586	CD99	4267	0.029332342	0.420778921	0.647449656
ENSG00000002587	HS3ST1	9957	0.060442149	0.122800354	0.318667166
ENSG00000002726	AOC1	26	0.046329225	0.248398374	0.480684825
ENSG00000002745	WNT16	51384	-0.159243623	0.007391524	0.056937201
ENSG00000002746	HECW1	23072	0.021587026	0.580093583	0.770339935
ENSG00000002822	MAD1L1	8379	0.052877902	0.097040163	0.277377009
ENSG00000002834	LASP1	3927	0.020358753	0.590082347	0.777026571
ENSG00000002919	SNX11	29916	0.07054831	0.032162368	0.141920381
ENSG00000002933	TMEM176A	55365	0.223085534	0.000611912	0.011660106
ENSG00000003056	M6PR	4074	-0.020161267	0.491651611	0.705543732
ENSG00000003096	KLHL13	90293	-0.030167087	0.441581991	0.664343874
ENSG00000003137	CYP26B1	56603	-0.079672429	0.067839893	0.223960003
ENSG00000003147	ICA1	3382	0.047884689	0.185196593	0.407982172
ENSG00000003249	DBNDD1	79007	0.047264525	0.229533377	0.460224786
ENSG00000003393	ALS2	57679	-0.024270626	0.358777801	0.593038059
ENSG00000003400	CASP10	843	0.075014828	0.06506678	0.218456897
ENSG00000003402	CFLAR	8837	-0.036139201	0.257105446	0.490981873
ENSG00000003436	TFPI	7035	-0.002745585	0.943494507	0.97383518
ENSG00000003509	NDUFAF7	55471	-0.014681433	0.554464557	0.751484196
ENSG00000003756	RBM5	10181	-0.020830014	0.455079915	0.676119331
ENSG00000003987	MTMR7	9108	-0.068392403	0.10664214	0.293361574
ENSG00000003989	SLC7A2	6542	-0.008827493	0.811310662	0.90737246
ENSG00000004059	ARF5	381	0.07041351	0.028650951	0.13228504
ENSG00000004139	SARM1	23098	-0.056548817	0.157802595	0.370759215
ENSG00000004142	POLDIP2	26073	0.163849982	1.14E-05	0.000723861
ENSG00000004399	PLXND1	23129	-0.078575207	0.031371039	0.139677056
ENSG00000004455	AK2	204	0.027256508	0.339615715	0.574341934
ENSG00000004468	CD38	952	0.067218717	0.119788171	0.313699393
ENSG00000004478	FKBP4	2288	0.005452074	0.880198092	0.9425967
ENSG00000004487	KDM1A	23028	-0.037178522	0.198788873	0.424238438
ENSG00000004534	RBM6	10180	-0.009060961	0.735195308	0.865009947
ENSG00000004660	CAMKK1	84254	0.048058284	0.185820988	0.408534588
ENSG00000004700	RECQL	5965	-0.103135962	0.00424277	0.040623052
ENSG00000004766	VPS50	55610	-0.054357054	0.09581244	0.275555996
ENSG00000004776	HSPB6	126393	-0.043536058	0.278507099	0.515046937
ENSG00000004777	ARHGAP33	115703	0.011990249	0.747680119	0.872501718
ENSG00000004779	NDUFAB1	4706	0.06969453	0.021604092	0.110971328
ENSG00000004799	PDK4	5166	-0.112641537	0.024603549	0.120788053
ENSG00000004809	SLC22A16	85413	-0.142693713	0.015705403	0.091077759
ENSG00000004838	ZMYND10	51364	0.103647171	0.031883844	0.141186902
ENSG00000004846	ABCB5	340273	-0.081331362	0.076503184	0.241584657
ENSG00000004848	ARX	170302	0.192879883	0.007231077	0.05634849
ENSG00000004864	SLC25A13	10165	-0.047270119	0.165245155	0.3811118
ENSG00000004866	ST7	7982	0.009993402	0.727778268	0.860471094
ENSG00000004897	CDC27	996	-0.00582041	0.845265259	0.924426107
ENSG00000004939	SLC4A1	6521	-0.420481005	6.04E-05	0.002403273
ENSG00000004948	CALCR	799	-0.02301755	0.550308246	0.74891801
ENSG00000004961	HCCS	3052	0.036132107	0.212669111	0.440400859
ENSG00000004975	DVL2	1856	0.026184779	0.366183393	0.599903504
ENSG00000005001	PRSS22	64063	0.024160329	0.530668701	0.734303928
ENSG00000005007	UPF1	5976	-0.013430396	0.597116987	0.781437227
ENSG00000005020	SKAP2	8935	-0.053110667	0.159421786	0.372961244
ENSG00000005022	SLC25A5	292	0.060539494	0.073935178	0.236646393
ENSG00000005059	MCUB	55013	0.066754231	0.059900212	0.208076802
ENSG00000005073	HOXA11	3207	0.14273322	0.012376995	0.078092483
ENSG00000005075	POLR2J	5439	0.120107157	0.000639792	0.011946371
ENSG00000005100	DHX33	56919	-0.016208079	0.587121665	0.774866071
ENSG00000005102	MEOX1	4222	-0.074948335	0.091047575	0.267670292
ENSG00000005108	THSD7A	221981	-0.142064914	0.003543095	0.036116461
ENSG00000005156	LIG3	3980	-0.04273228	0.211551667	0.439093091
ENSG00000005175	RPAP3	79657	0.020036678	0.440328453	0.663325997
ENSG00000005187	ACSM3	6296	-0.059030869	0.148185825	0.356680865
ENSG00000005189	REXO5	81691	0.010588222	0.768897833	0.88447222
ENSG00000005194	CIAPIN1	57019	0.027645285	0.38095081	0.612625404
ENSG00000005206	SPPL2B	56928	0.009497318	0.765027722	0.882603679
ENSG00000005238	FAM214B	80256	0.01540103	0.624452309	0.799305907
ENSG00000005243	COPZ2	51226	-0.019652496	0.608587987	0.789039264
ENSG00000005249	PRKAR2B	5577	-0.046312512	0.246062504	0.47809544
ENSG00000005302	MSL3	10943	-0.016059311	0.613571267	0.792409093
ENSG00000005339	CREBBP	1387	-0.059101757	0.04077738	0.16451493
ENSG00000005379	TSPOAP1	9256	-0.108005123	0.016336488	0.093209479
ENSG00000005381	MPO	4353	-0.146483161	0.009377359	0.065682276
ENSG00000005421	PON1	5444	-0.006258132	0.862823828	0.933117041
ENSG00000005436	GCFC2	6936	0.008260807	0.766253423	0.883282953
ENSG00000005448	WDR54	84058	0.014211306	0.696956491	0.842796908
ENSG00000005469	CROT	54677	-0.061645073	0.128333945	0.327153787
ENSG00000005471	ABCB4	5244	-0.042523287	0.257768293	0.491664344
ENSG00000005483	KMT2E	55904	-0.033115982	0.239473265	0.471289593
ENSG00000005486	RHBDD2	57414	0.074581981	0.027274011	0.128351144
ENSG00000005513	SOX8	30812	-0.114744626	0.030985338	0.138650128
ENSG00000005700	IBTK	25998	-0.026768929	0.380789456	0.61246428
ENSG00000005801	ZNF195	7748	0.031865342	0.267938218	0.503495481
ENSG00000005810	MYCBP2	23077	-0.112168298	0.003304046	0.034622576
ENSG00000005812	FBXL3	26224	-0.043387244	0.190256642	0.413932926
ENSG00000005844	ITGAL	3683	0.053897519	0.181060324	0.402632833
ENSG00000005882	PDK2	5164	0.037920968	0.306868556	0.54330688
ENSG00000005884	ITGA3	3675	0.043110625	0.266387169	0.502123747
ENSG00000005889	ZFX	7543	-0.057713976	0.088995267	0.264127756
ENSG00000005893	LAMP2	3920	-0.019760883	0.519785524	0.72613959
ENSG00000005961	ITGA2B	3674	0.005058227	0.895730708	0.949689323
ENSG00000005981	ASB4	51666	-0.033210143	0.387523593	0.6187576
ENSG00000006007	GDE1	51573	0.01921959	0.528984208	0.732977386
ENSG00000006015	REX1BD	55049	0.066346812	0.070677858	0.230142719
ENSG00000006016	CRLF1	9244	-0.170065059	0.005398581	0.047147508
ENSG00000006025	OSBPL7	114881	-0.002299207	0.948682254	0.976283824
ENSG00000006042	TMEM98	26022	0.009693931	0.800140259	0.901582662
ENSG00000006047	YBX2	51087	-0.038184959	0.338116353	0.573381887
ENSG00000006059	KRT33A	3883	0.19206645	0.007203937	0.056213892
ENSG00000006062	MAP3K14	9020	0.031828273	0.366765088	0.600383166
ENSG00000006071	ABCC8	6833	-0.051177301	0.207542056	0.434818505
ENSG00000006118	TMEM132A	54972	-0.005174361	0.893383869	0.949076633
ENSG00000006125	AP2B1	163	-0.031392948	0.372280695	0.604939624
ENSG00000006128	TAC1	6863	-0.026870459	0.470947565	0.689525916
ENSG00000006194	ZNF263	10127	0.006976473	0.806364421	0.904858545
ENSG00000006210	CX3CL1	6376	0.078618342	0.076758893	0.241988592
ENSG00000006282	SPATA20	64847	0.074045374	0.068760438	0.226302758
ENSG00000006283	CACNA1G	8913	-0.087873611	0.056154675	0.199865297
ENSG00000006327	TNFRSF12A	51330	0.051923826	0.191215969	0.415017894
ENSG00000006377	DLX6	1750	-0.03389025	0.360669553	0.595034521
ENSG00000006432	MAP3K9	4293	-0.064435982	0.084201667	0.255928228
ENSG00000006451	RALA	5898	0.013656963	0.603034977	0.785228792
ENSG00000006453	BAIAP2L1	55971	0.014254775	0.693694182	0.841081334
ENSG00000006459	KDM7A	80853	-0.034477507	0.33399648	0.569474613
ENSG00000006468	ETV1	2115	-0.03714521	0.339410083	0.574203804
ENSG00000006530	AGK	55750	0.044125424	0.099373706	0.281220183
ENSG00000006534	ALDH3B1	221	0.049097731	0.20434028	0.431080589
ENSG00000006555	TTC22	55001	0.006632651	0.862549243	0.932882767
ENSG00000006576	PHTF2	57157	-0.047696939	0.120913775	0.315623869
ENSG00000006606	CCL26	10344	-0.003684266	0.924198423	0.963996872
ENSG00000006607	FARP2	9855	0.001361377	0.964294251	0.983383093
ENSG00000006611	USH1C	10083	-0.044274632	0.262293031	0.496828862
ENSG00000006625	GGCT	79017	0.151042131	0.000549091	0.010745168
ENSG00000006634	DBF4	10926	0.023843263	0.503839773	0.714592508
ENSG00000006638	TBXA2R	6915	-0.056381767	0.108522048	0.29645564
ENSG00000006652	IFRD1	3475	0.002372146	0.949804693	0.976686245
ENSG00000006659	LGALS14	56891	0.099646298	0.045309544	0.176038851
ENSG00000006695	COX10	1352	0.06616157	0.020729516	0.108557646
ENSG00000006704	GTF2IRD1	9569	-0.007917301	0.793522123	0.898307451
ENSG00000006712	PAF1	54623	0.04132292	0.171838258	0.389881969
ENSG00000006715	VPS41	27072	-0.003426304	0.904054671	0.953677544
ENSG00000006740	ARHGAP44	9912	-0.006414446	0.867580575	0.935803502
ENSG00000006744	ELAC2	60528	0.016843466	0.535886829	0.738004669
ENSG00000006747	SCIN	85477	-0.203029209	0.003679405	0.037013669
ENSG00000006756	ARSD	414	-0.034600687	0.339244642	0.574111455
ENSG00000006757	PNPLA4	8228	-0.029094972	0.431240286	0.655927805
ENSG00000006788	MYH13	8735	-0.004241468	0.912805156	0.958104626
ENSG00000006831	ADIPOR2	79602	0.087279791	0.03128681	0.13948153
ENSG00000006837	CDKL3	51265	0.048312968	0.160807423	0.374922268
ENSG00000007001	UPP2	151531	0.030490484	0.438862973	0.662016774
ENSG00000007038	PRSS21	10942	0.006038599	0.865723092	0.934847239
ENSG00000007047	MARK4	57787	-0.028365105	0.366456611	0.600213939
ENSG00000007062	PROM1	8842	0.020007425	0.583632243	0.772482954
ENSG00000007080	CCDC124	115098	0.072197732	0.045913943	0.177223357
ENSG00000007129	CEACAM21	90273	-0.038640857	0.330398771	0.565857994
ENSG00000007168	PAFAH1B1	5048	-0.060262896	0.021748082	0.111568528
ENSG00000007171	NOS2	4843	-0.113896379	0.010201705	0.069312822
ENSG00000007174	DNAH9	1770	-0.027086624	0.481009779	0.697234591
ENSG00000007202	KIAA0100	9703	-0.006963033	0.844324522	0.924269274
ENSG00000007216	SLC13A2	9058	0.032859287	0.384886797	0.616228532
ENSG00000007237	GAS7	8522	-0.097555778	0.023353023	0.116950398
ENSG00000007255	TRAPPC6A	79090	0.073052722	0.049814213	0.186378531
ENSG00000007264	MATK	4145	-0.016271152	0.675088703	0.829354327
ENSG00000007306	CEACAM7	1087	0.077445527	0.087489091	0.261549158
ENSG00000007312	CD79B	974	-0.024436539	0.530674235	0.734303928
ENSG00000007314	SCN4A	6329	-0.032891252	0.405364668	0.634035957
ENSG00000007341	ST7L	54879	-0.046637962	0.097499651	0.278048481
ENSG00000007350	TKTL1	8277	-0.164394002	0.009094951	0.064601847
ENSG00000007372	PAX6	5080	-0.002447132	0.949455232	0.976548986
ENSG00000007376	RPUSD1	113000	0.058911296	0.088168141	0.262700909
ENSG00000007384	RHBDF1	64285	0.075474713	0.028420561	0.131619376
ENSG00000007392	LUC7L	55692	0.050111713	0.121715842	0.316945147
ENSG00000007402	CACNA2D2	9254	-0.053545823	0.194069752	0.418579522
ENSG00000007516	BAIAP3	8938	0.024231379	0.530717131	0.734303928
ENSG00000007520	TSR3	115939	0.075109828	0.021017537	0.109195533
ENSG00000007541	PIGQ	9091	0.066526481	0.063875605	0.216376015
ENSG00000007545	CRAMP1	57585	-0.063391023	0.057433966	0.202461147
ENSG00000007866	TEAD3	7005	0.012345152	0.692861933	0.840727828
ENSG00000007908	SELE	6401	0.002405608	0.949785686	0.976686245
ENSG00000007923	DNAJC11	55735	-0.040432863	0.122599861	0.318275171
ENSG00000007933	FMO3	2328	0.268272108	0.000205625	0.005623922
ENSG00000007944	MYLIP	29116	-0.030752083	0.381313404	0.612823753
ENSG00000007952	NOX1	27035	0.171565858	0.000245229	0.006295178
ENSG00000007968	E2F2	1870	-0.025572578	0.51357684	0.721945504
ENSG00000008018	PSMB1	5689	0.099724735	0.002287272	0.027597293
ENSG00000008056	SYN1	6853	-0.51413099	1.35E-06	0.000159153
ENSG00000008083	JARID2	3720	-0.002096241	0.949392169	0.976548986
ENSG00000008086	CDKL5	6792	-0.081935289	0.02945973	0.134477903
ENSG00000008118	CAMK1G	57172	0.112551467	0.016306198	0.093119182
ENSG00000008128	CDK11A	728642	-0.020781613	0.533309936	0.736151116
ENSG00000008130	NADK	65220	-0.00560941	0.83337077	0.918734193
ENSG00000008196	TFAP2B	7021	-0.037133782	0.327468574	0.563116499
ENSG00000008226	DLEC1	9940	0.007933616	0.837872166	0.921361717
ENSG00000008256	CYTH3	9265	-0.141036883	0.000659462	0.012116864
ENSG00000008277	ADAM22	53616	-0.108974444	0.015442173	0.090114152
ENSG00000008282	SYPL1	6856	0.004187077	0.895338544	0.949546947
ENSG00000008283	CYB561	1534	0.086732952	0.027959533	0.130344507
ENSG00000008294	SPAG9	9043	0.014648816	0.664079739	0.822768072
ENSG00000008300	CELSR3	1951	-0.015739305	0.684136104	0.835154544
ENSG00000008311	AASS	10157	-0.180326537	0.000374728	0.008336462
ENSG00000008323	PLEKHG6	55200	0.011836883	0.75892765	0.878736781
ENSG00000008324	SS18L2	51188	0.114151785	0.000249492	0.00636907
ENSG00000008382	MPND	84954	0.029469258	0.382367615	0.613655297
ENSG00000008394	MGST1	4257	0.022761898	0.560329559	0.755880184
ENSG00000008405	CRY1	1407	-0.017982014	0.547167625	0.746477073
ENSG00000008438	PGLYRP1	8993	-0.434641448	3.59E-05	0.001673018
ENSG00000008441	NFIX	4784	-0.032500353	0.408352837	0.6369131
ENSG00000008513	ST3GAL1	6482	-0.015356192	0.689004015	0.838172785
ENSG00000008516	MMP25	64386	0.023979507	0.53591447	0.738004669
ENSG00000008517	IL32	9235	0.177954484	0.002257926	0.02736093
ENSG00000008710	PKD1	5310	-0.094563742	0.005554628	0.047984881
ENSG00000008735	MAPK8IP2	23542	-0.038679478	0.332072694	0.567577365
ENSG00000008838	MED24	9862	0.193954559	0.000398656	0.008694527
ENSG00000008853	RHOBTB2	23221	-0.001512036	0.965226779	0.983777078
ENSG00000008869	HEATR5B	54497	-0.070263747	0.012478296	0.078538609
ENSG00000008952	SEC62	7095	0.01101334	0.699929045	0.844321594
ENSG00000008988	RPS20	6224	0.06590859	0.076328352	0.241292939
ENSG00000009307	CSDE1	7812	-0.045595406	0.100606325	0.283294104
ENSG00000009335	UBE3C	9690	-0.097727179	0.0006788	0.012324443
ENSG00000009413	REV3L	5980	-0.065042308	0.071305174	0.231389601
ENSG00000009694	TENM1	10178	0.006018927	0.873573802	0.93885878
ENSG00000009709	PAX7	5081	0.015345029	0.63991204	0.808866709
ENSG00000009724	MASP2	10747	-0.312681346	3.23E-07	5.55E-05
ENSG00000009765	IYD	389434	-0.093844826	0.054814008	0.196809725
ENSG00000009780	FAM76A	199870	-0.069093478	0.006503047	0.052508811
ENSG00000009790	TRAF3IP3	80342	-0.038705995	0.330104597	0.565625012
ENSG00000009830	POMT2	29954	-0.002287565	0.937603942	0.970686698
ENSG00000009844	VTA1	51534	0.018973791	0.532883979	0.735878692
ENSG00000009950	MLXIPL	51085	0.002444016	0.948689316	0.976283824
ENSG00000009954	BAZ1B	9031	-0.024734106	0.365362468	0.599458879
ENSG00000010017	RANBP9	10048	-0.005962654	0.845617948	0.924551443
ENSG00000010030	ETV7	51513	0.399688524	2.73E-06	0.00025537
ENSG00000010072	SPRTN	83932	0.106543584	0.000438074	0.009245441
ENSG00000010165	EEF1AKNMT	51603	0.055989865	0.056618505	0.200771788
ENSG00000010219	DYRK4	8798	0.035284828	0.320209848	0.556070304
ENSG00000010244	ZNF207	7756	-0.00029611	0.988298706	0.995292224
ENSG00000010256	UQCRC1	7384	0.115713325	0.000254911	0.006466372
ENSG00000010270	STARD3NL	83930	0.076531866	0.005078368	0.045272155
ENSG00000010278	CD9	928	-0.027788903	0.418683744	0.64553822
ENSG00000010282	HHATL	57467	-0.059677982	0.154490045	0.365729448
ENSG00000010292	NCAPD2	9918	-0.004670133	0.900033251	0.951650982
ENSG00000010295	IFFO1	25900	-0.035197161	0.328537405	0.564027037
ENSG00000010310	GIPR	2696	-0.012442741	0.747938039	0.872728154
ENSG00000010318	PHF7	51533	-0.015089411	0.670692078	0.826484274
ENSG00000010319	SEMA3G	56920	-0.075263721	0.076743289	0.241986797
ENSG00000010322	NISCH	11188	-0.051295664	0.084969475	0.257425797
ENSG00000010327	STAB1	23166	-0.126509896	0.001938394	0.024866363
ENSG00000010361	FUZ	80199	0.020020492	0.585857885	0.774031677
ENSG00000010379	SLC6A13	6540	0.027038087	0.478759623	0.695256509
ENSG00000010404	IDS	3423	-0.110976427	0.000910961	0.014984549
ENSG00000010438	PRSS3	5646	0.071068516	0.106846773	0.293628819
ENSG00000010539	ZNF200	7752	0.005732053	0.824156039	0.914652384
ENSG00000010610	CD4	920	0.011343621	0.765231137	0.882733302
ENSG00000010626	LRRC23	10233	0.086333398	0.023850369	0.118571505
ENSG00000010671	BTK	695	-0.031682965	0.406352725	0.635149336
ENSG00000010704	HFE	3077	0.054496366	0.155854539	0.367850536
ENSG00000010803	SCMH1	22955	-0.020145107	0.505837226	0.716163352
ENSG00000010810	FYN	2534	-0.030601609	0.406660947	0.635507672
ENSG00000010818	HIVEP2	3097	-0.092711187	0.012471453	0.078519172
ENSG00000010932	FMO1	2326	-0.010533547	0.785569019	0.894456672
ENSG00000011007	ELOA	6924	-0.032146387	0.199985037	0.42560613
ENSG00000011009	LYPLA2	11313	0.034019611	0.27362375	0.510059768
ENSG00000011021	CLCN6	1185	-0.120752925	3.98E-05	0.001782827
ENSG00000011028	MRC2	9902	-0.015995394	0.676110771	0.830019797
ENSG00000011052	NME1-NME2	654364	0.044599061	0.266326691	0.502056877
ENSG00000011083	SLC6A7	6534	0.047944857	0.23821735	0.470099981
ENSG00000011105	TSPAN9	10867	-0.062125822	0.067469545	0.22327342
ENSG00000011114	BTBD7	55727	-0.07706316	0.0104556	0.070339859
ENSG00000011132	APBA3	9546	0.006573315	0.829755751	0.917459081
ENSG00000011143	MKS1	54903	0.04715356	0.152818022	0.363363285
ENSG00000011198	ABHD5	51099	0.014959497	0.613594602	0.792409093
ENSG00000011201	ANOS1	3730	-0.07584482	0.074975455	0.238674691
ENSG00000011243	AKAP8L	26993	0.016982232	0.56683297	0.760700385
ENSG00000011258	MBTD1	54799	0.018697217	0.597000668	0.781437227
ENSG00000011260	UTP18	51096	0.088559783	0.021555085	0.110843408
ENSG00000011275	RNF216	54476	-0.027910429	0.283777157	0.520309305
ENSG00000011295	TTC19	54902	-0.025933491	0.404450087	0.633251592
ENSG00000011304	PTBP1	5725	0.0580863	0.005821757	0.049162688
ENSG00000011332	DPF1	8193	0.004021899	0.917312057	0.960766899
ENSG00000011347	SYT7	9066	-0.059302819	0.14623333	0.353594015
ENSG00000011376	LARS2	23395	0.02295527	0.404418275	0.633232583
ENSG00000011405	PIK3C2A	5286	-0.090578301	0.006503984	0.052508811
ENSG00000011422	PLAUR	5329	0.099055225	0.019662386	0.105141509
ENSG00000011426	ANLN	54443	-0.001380182	0.971560489	0.987150904
ENSG00000011451	WIZ	58525	0.015578929	0.605456127	0.786943844
ENSG00000011454	RABGAP1	23637	-0.052610696	0.037111366	0.155113804
ENSG00000011465	DCN	1634	-0.047624879	0.236269732	0.468201002
ENSG00000011478	QPCTL	54814	-0.03300092	0.33484465	0.570346797
ENSG00000011485	PPP5C	5536	0.042707397	0.11937587	0.312984903
ENSG00000011523	CEP68	23177	-0.093726379	0.001075253	0.016835341
ENSG00000011566	MAP4K3	8491	0.000296101	0.992034065	0.996211897
ENSG00000011590	ZBTB32	27033	-0.000413449	0.991474633	0.996128277
ENSG00000011600	TYROBP	7305	0.024022479	0.519956521	0.726164671
ENSG00000011638	TMEM159	57146	0.029065803	0.401438315	0.630806444
ENSG00000011677	GABRA3	2556	-0.659303848	5.14E-05	0.002141569
ENSG00000012048	BRCA1	672	-0.00704973	0.852291191	0.927857053
ENSG00000012061	ERCC1	2067	0.015617973	0.587163967	0.774866071
ENSG00000012124	CD22	933	-0.106647634	0.02535747	0.123082374
ENSG00000012171	SEMA3B	7869	0.009043686	0.812856558	0.908131324
ENSG00000012174	MBTPS2	51360	-0.004167276	0.898058245	0.950862896
ENSG00000012211	PRICKLE3	4007	0.070742069	0.013378821	0.08204946
ENSG00000012223	LTF	4057	0.17109857	0.010309374	0.069726982
ENSG00000012232	EXTL3	2137	-0.090231744	0.012146332	0.077120822
ENSG00000012660	ELOVL5	60481	-0.031532217	0.418845225	0.645677935
ENSG00000012779	ALOX5	240	0.025806646	0.502152079	0.713237587
ENSG00000012822	CALCOCO1	57658	-0.09212146	0.004338409	0.041106695
ENSG00000012963	UBR7	55148	0.031790899	0.293181877	0.530194889
ENSG00000012983	MAP4K5	11183	-0.032373542	0.24722555	0.479221874
ENSG00000013016	EHD3	30845	-0.031673039	0.370193119	0.603236659
ENSG00000013275	PSMC4	5704	0.220369078	7.53E-09	2.58E-06
ENSG00000013288	MAN2B2	23324	0.001885791	0.954755301	0.978681948
ENSG00000013293	SLC7A14	57709	-0.02420305	0.521426077	0.727420449
ENSG00000013297	CLDN11	5010	-0.095297317	0.041279621	0.165790182
ENSG00000013306	SLC25A39	51629	0.092617498	0.007933823	0.05942245
ENSG00000013364	MVP	9961	0.073469663	0.046481105	0.17861684
ENSG00000013374	NUB1	51667	0.036550245	0.174093546	0.393032144
ENSG00000013375	PGM3	5238	-0.011999716	0.714531275	0.852822523
ENSG00000013392	RWDD2A	112611	0.006322953	0.848973473	0.926134572
ENSG00000013441	CLK1	1195	-0.063099999	0.057766406	0.203192355
ENSG00000013503	POLR3B	55703	-0.022539689	0.444829991	0.666985991
ENSG00000013523	ANGEL1	23357	-0.016202404	0.59934508	0.782761988
ENSG00000013561	RNF14	9604	0.01182801	0.686333832	0.836339092
ENSG00000013563	DNASE1L1	1774	0.019081774	0.505719782	0.716089879
ENSG00000013573	DDX11	1663	0.036771374	0.324111545	0.5597658
ENSG00000013583	HEBP1	50865	-0.003667485	0.924449424	0.964164584
ENSG00000013588	GPRC5A	9052	0.082549614	0.05831375	0.204329807
ENSG00000013619	MAMLD1	10046	-0.1029548	0.027298135	0.128379001
ENSG00000013725	CD6	923	0.007502578	0.84637358	0.924708523
ENSG00000013810	TACC3	10460	0.031336559	0.408903348	0.637094414
ENSG00000014123	UFL1	23376	0.000913367	0.976806262	0.989950973
ENSG00000014138	POLA2	23649	-0.003633675	0.91249732	0.957937687
ENSG00000014164	ZC3H3	23144	0.069014431	0.048528594	0.183376448
ENSG00000014216	CAPN1	823	-2.29E-05	0.999410897	0.999721456
ENSG00000014257	ACP3	55	-0.020496394	0.599497632	0.782897699
ENSG00000014641	MDH1	4190	0.074396919	0.010802593	0.071848403
ENSG00000014824	SLC30A9	10463	-0.024357374	0.395905476	0.626243414
ENSG00000014914	MTMR11	10903	0.061032646	0.11852741	0.311650182
ENSG00000014919	COX15	1355	0.016204464	0.536188786	0.738004669
ENSG00000015133	CCDC88C	440193	-0.045603582	0.214726035	0.4427521
ENSG00000015153	YAF2	10138	-0.035382939	0.191101037	0.414872773
ENSG00000015171	ZMYND11	10771	-0.018465029	0.503545027	0.714308092
ENSG00000015285	WAS	7454	0.025641792	0.503051429	0.713851821
ENSG00000015413	DPEP1	1800	0.010793326	0.780472132	0.891275973
ENSG00000015475	BID	637	0.024884056	0.463989533	0.683717214
ENSG00000015479	MATR3	9782	-0.070951008	0.038463729	0.158872447
ENSG00000015520	NPC1L1	29881	0.0442385	0.267894226	0.503495481
ENSG00000015532	XYLT2	64132	0.104749522	0.006373478	0.05189098
ENSG00000015592	STMN4	81551	-0.173446034	0.008313555	0.061142712
ENSG00000015676	NUDCD3	23386	0.043577092	0.083154693	0.253877136
ENSG00000016082	ISL1	3670	-0.013180912	0.71878763	0.854957148
ENSG00000016391	CHDH	55349	-0.025241416	0.510550077	0.719796677
ENSG00000016402	IL20RA	53832	-0.002878233	0.940012341	0.971909754
ENSG00000016602	CLCA4	22802	-0.18483785	0.00786499	0.059099417
ENSG00000016864	GLT8D1	55830	0.025180844	0.32709192	0.562799507
ENSG00000017260	ATP2C1	27032	-0.002908222	0.920605255	0.962161873
ENSG00000017427	IGF1	3479	-0.148061826	0.007588602	0.057859942
ENSG00000017483	SLC38A5	92745	0.072992899	0.08853677	0.263217857
ENSG00000017797	RALBP1	10928	0.00038886	0.989667806	0.995601029
ENSG00000018189	RUFY3	22902	-0.062457082	0.035569246	0.151096543
ENSG00000018236	CNTN1	1272	-0.12063243	0.019585054	0.104849901
ENSG00000018280	SLC11A1	6556	0.105776353	0.019113188	0.103199032
ENSG00000018408	WWTR1	25937	-0.026093296	0.490455549	0.704832793
ENSG00000018510	AGPS	8540	0.010871139	0.770949087	0.885521376
ENSG00000018610	CXorf56	63932	-0.006959591	0.788975749	0.896168871
ENSG00000018625	ATP1A2	477	0.064693126	0.131659279	0.331812719
ENSG00000018699	TTC27	55622	0.05680044	0.031194991	0.139239874
ENSG00000018869	ZNF582	147948	0.002485474	0.947561573	0.975694018
ENSG00000019102	VSIG2	23584	-0.032987328	0.388734487	0.619811288
ENSG00000019144	PHLDB1	23187	-0.074298104	0.030898986	0.138379139
ENSG00000019169	MARCO	8685	0.043990439	0.262929663	0.497763397
ENSG00000019186	CYP24A1	1591	-0.358176159	0.000729579	0.012975622
ENSG00000019485	PRDM11	56981	-0.224793933	8.36E-07	0.000113058
ENSG00000019505	SYT13	57586	-0.01693712	0.636224837	0.806867342
ENSG00000019549	SNAI2	6591	-0.05441615	0.160885508	0.37497146
ENSG00000019582	CD74	972	0.131954654	0.004876469	0.04415724
ENSG00000019991	HGF	3082	-0.162082697	0.001673341	0.022585543
ENSG00000019995	ZRANB1	54764	-0.004117179	0.892459038	0.948758155
ENSG00000020129	NCDN	23154	-0.053733848	0.129622376	0.32904928
ENSG00000020181	ADGRA2	25960	-0.084732752	0.031885582	0.141186902
ENSG00000020256	ZFP64	55734	-0.044711128	0.123091312	0.31913921
ENSG00000020426	MNAT1	4331	0.089328723	0.005388052	0.047093885
ENSG00000020577	SAMD4A	23034	-0.04569371	0.232970983	0.464110955
ENSG00000020633	RUNX3	864	0.029807175	0.448878631	0.670371237
ENSG00000020922	MRE11	4361	-0.095915423	0.001953072	0.02499854
ENSG00000021300	PLEKHB1	58473	0.015540104	0.684895818	0.835543308
ENSG00000021355	SERPINB1	1992	0.02727553	0.396266265	0.626498347
ENSG00000021461	CYP3A43	64816	-0.016376746	0.667117866	0.824505306
ENSG00000021488	SLC7A9	11136	0.04355591	0.272114514	0.508542138
ENSG00000021574	SPAST	6683	-0.008424759	0.770097267	0.885174646
ENSG00000021645	NRXN3	9369	-0.419309956	2.82E-05	0.001404965
ENSG00000021762	OSBPL5	114879	-0.003091512	0.927157706	0.965487755
ENSG00000021776	AQR	9716	-0.050598834	0.077346058	0.243125375
ENSG00000021826	CPS1	1373	-0.061691567	0.142539216	0.348456858
ENSG00000021852	C8B	732	0.483890726	0.000267441	0.006687316
ENSG00000022267	FHL1	2273	-0.155277239	0.005087089	0.045321683
ENSG00000022277	RTF2	51507	-0.047135176	0.114341667	0.305078541
ENSG00000022556	NLRP2	55655	0.051188148	0.207004654	0.434290582
ENSG00000022567	SLC45A4	57210	-0.027266217	0.468743149	0.68746722
ENSG00000022840	RNF10	9921	0.045763697	0.058093524	0.203779955
ENSG00000022976	ZNF839	55778	0.000737409	0.981613055	0.992266216
ENSG00000023041	ZDHHC6	64429	0.063116238	0.01268072	0.07936766
ENSG00000023171	GRAMD1B	57476	0.084317033	0.050923711	0.188792488
ENSG00000023191	RNH1	6050	0.060223456	0.040909571	0.164841657
ENSG00000023228	NDUFS1	4719	-0.035119757	0.191044855	0.41478484
ENSG00000023287	RB1CC1	9821	-0.018296694	0.58789383	0.775373469
ENSG00000023318	ERP44	23071	0.060905653	0.040040747	0.162766977
ENSG00000023330	ALAS1	211	0.00596129	0.833417549	0.9187543
ENSG00000023445	BIRC3	330	0.072609168	0.090198079	0.266162467
ENSG00000023516	AKAP11	11215	-0.095666789	0.00697692	0.055088561
ENSG00000023572	GLRX2	51022	0.118890803	0.001108084	0.017232037
ENSG00000023608	SNAPC1	6617	0.076918313	0.007947895	0.059486325
ENSG00000023697	DERA	51071	0.015114355	0.644420769	0.811615591
ENSG00000023734	STRAP	11171	-0.041404325	0.199042509	0.424558871
ENSG00000023839	ABCC2	1244	-0.837344543	1.56E-13	1.62E-10
ENSG00000023892	DEF6	50619	0.040464978	0.249644522	0.482226631
ENSG00000023902	PLEKHO1	51177	0.054359469	0.138335046	0.342390401
ENSG00000023909	GCLM	2730	-0.055335009	0.113076197	0.303361601
ENSG00000024048	UBR2	23304	-0.066563767	0.019841996	0.105594952
ENSG00000024422	EHD2	30846	-0.03845736	0.301530105	0.538010951
ENSG00000024526	DEPDC1	55635	0.002118282	0.956382013	0.979487669
ENSG00000024862	CCDC28A	25901	0.059649648	0.072725231	0.234484969
ENSG00000025039	RRAGD	58528	-0.017226317	0.657360742	0.818959699
ENSG00000025156	HSF2	3298	0.009456453	0.767257497	0.883772358
ENSG00000025293	PHF20	51230	-0.031670614	0.278998724	0.515536517
ENSG00000025423	HSD17B6	8630	-0.019667068	0.60340767	0.785454763
ENSG00000025434	NR1H3	10062	0.045538011	0.19145261	0.415293521
ENSG00000025708	TYMP	1890	0.102514373	0.018255193	0.100345943
ENSG00000025770	NCAPH2	29781	0.021978685	0.516999415	0.724288056
ENSG00000025772	TOMM34	10953	-0.000965935	0.976280341	0.989839921
ENSG00000025796	SEC63	11231	-0.018686904	0.578871152	0.769351385
ENSG00000025800	KPNA6	23633	-0.055325397	0.034526317	0.148416029
ENSG00000026025	VIM	7431	-0.019902042	0.591116167	0.77783878
ENSG00000026036	RTEL1-TNFRSF6B	100533107	-0.035236271	0.353474021	0.587559754
ENSG00000026103	FAS	355	0.042443043	0.267293606	0.502986335
ENSG00000026297	RNASET2	8635	0.047728627	0.187708851	0.410749481
ENSG00000026508	CD44	960	-0.148668309	0.002089277	0.02606819
ENSG00000026559	KCNG1	3755	-0.031415987	0.404105509	0.63298917
ENSG00000026652	AGPAT4	56895	-0.039624808	0.303149502	0.539501353
ENSG00000026751	SLAMF7	57823	0.043551523	0.279186941	0.515652148
ENSG00000026950	BTN3A1	11119	0.120975374	0.003285354	0.03446035
ENSG00000027001	MIPEP	4285	0.098214774	0.009873319	0.068043676
ENSG00000027075	PRKCH	5583	-0.030591344	0.380912718	0.612607979
ENSG00000027644	INSRR	3645	-0.166442537	0.004341672	0.041106695
ENSG00000027697	IFNGR1	3459	0.067673567	0.047964325	0.182029333
ENSG00000027847	B4GALT7	11285	0.044540202	0.136216717	0.339497703
ENSG00000027869	SH2D2A	9047	0.096349324	0.036254136	0.152676203
ENSG00000028116	VRK2	7444	-0.056246914	0.151435195	0.361421291
ENSG00000028137	TNFRSF1B	7133	0.03007688	0.43075398	0.655466858
ENSG00000028203	VEZT	55591	-0.01461789	0.627297034	0.801290379
ENSG00000028277	POU2F2	5452	-0.028948432	0.455638388	0.67657435
ENSG00000028310	BRD9	65980	0.036897964	0.182742551	0.404908533
ENSG00000028528	SNX1	6642	-0.045314216	0.154753446	0.366218348
ENSG00000028839	TBPL1	9519	0.016772134	0.608301729	0.788807831
ENSG00000029153	ARNTL2	56938	0.067364166	0.113397448	0.303641427
ENSG00000029363	BCLAF1	9774	-0.039650278	0.099968413	0.282209788
ENSG00000029364	SLC39A9	55334	0.02422302	0.437219069	0.660558457
ENSG00000029534	ANK1	286	-0.020477363	0.586681591	0.774550592
ENSG00000029559	IBSP	3381	-0.024773988	0.517532048	0.724488272
ENSG00000029639	TFB1M	51106	0.025170938	0.405141659	0.63381033
ENSG00000029725	RABEP1	9135	0.013867883	0.712314282	0.851628934
ENSG00000029993	HMGB3	3149	0.020198502	0.602574671	0.785005311
ENSG00000030066	NUP160	23279	-0.020534848	0.516627119	0.723920668
ENSG00000030110	BAK1	578	0.051273954	0.128486627	0.327224131
ENSG00000030304	MUSK	4593	-0.09629428	0.045908092	0.177223357
ENSG00000030419	IKZF2	22807	0.030432755	0.439505219	0.662581956
ENSG00000030582	GRN	2896	0.047037739	0.140953128	0.345971592
ENSG00000031003	FAM13B	51306	-0.107927313	0.001310993	0.019113301
ENSG00000031081	ARHGAP31	57514	-0.035161812	0.3226623	0.558405688
ENSG00000031691	CENPQ	55166	0.022636522	0.494617376	0.707591679
ENSG00000031698	SARS1	6301	-0.01074659	0.69399745	0.841322284
ENSG00000031823	RANBP3	8498	0.049170594	0.041566765	0.166510171
ENSG00000032219	ARID4A	5926	-0.052996618	0.075562776	0.239814782
ENSG00000032389	EIPR1	7260	0.105604501	0.000539094	0.010627046
ENSG00000032444	PNPLA6	10908	-0.02161636	0.47214561	0.690457641
ENSG00000032742	IFT88	8100	0.03538806	0.297035304	0.534199224
ENSG00000033011	ALG1	56052	0.033640646	0.271584497	0.508023508
ENSG00000033030	ZCCHC8	55596	0.044567763	0.086961477	0.260843915
ENSG00000033050	ABCF2	10061	0.005953594	0.825403702	0.915437401
ENSG00000033100	CHPF2	54480	-0.006909554	0.81535285	0.909347451
ENSG00000033122	LRRC7	57554	-0.244903405	1.54E-06	0.000170488
ENSG00000033170	FUT8	2530	0.049553344	0.198340318	0.423703783
ENSG00000033178	UBA6	55236	-0.031669328	0.293690238	0.530835624
ENSG00000033327	GAB2	9846	0.10102597	0.027099059	0.127909944
ENSG00000033627	ATP6V0A1	535	-0.050260381	0.105905491	0.29228967
ENSG00000033800	PIAS1	8554	-0.055373744	0.04363263	0.17191897
ENSG00000033867	SLC4A7	9497	-0.012495938	0.747041465	0.872157973
ENSG00000034053	APBA2	321	-0.071113464	0.099662313	0.281645994
ENSG00000034152	MAP2K3	5606	0.06646825	0.052452647	0.19215923
ENSG00000034239	EFCAB1	79645	0.005061063	0.892343082	0.948753712
ENSG00000034510	TMSB10	9168	0.124847152	0.004325779	0.041085067
ENSG00000034533	ASTE1	28990	-0.000178151	0.994493816	0.997603512
ENSG00000034677	RNF19A	25897	0.053135571	0.14434377	0.350872958
ENSG00000034693	PEX3	8504	0.003468226	0.912372085	0.95786869
ENSG00000034713	GABARAPL2	11345	-0.017254317	0.56044117	0.755967388
ENSG00000034971	MYOC	4653	-0.017286243	0.624746962	0.799596075
ENSG00000035115	SH3YL1	26751	0.048495318	0.176480791	0.396088206
ENSG00000035141	FAM136A	84908	0.020278157	0.542606742	0.742835953
ENSG00000035403	VCL	7414	-0.017063165	0.612791129	0.792000611
ENSG00000035499	DEPDC1B	55789	0.046307358	0.246294403	0.478252089
ENSG00000035664	DAPK2	23604	-0.010624943	0.77610882	0.889223845
ENSG00000035681	NSMAF	8439	-0.036838191	0.257965235	0.491809109
ENSG00000035687	ADSS2	159	0.090087451	0.005696399	0.04856161
ENSG00000035720	STAP1	26228	-0.01753724	0.650427034	0.815243416
ENSG00000035862	TIMP2	7077	-0.056373852	0.142055574	0.347717252
ENSG00000035928	RFC1	5981	-0.032982444	0.230085856	0.460959284
ENSG00000036054	TBC1D23	55773	-0.041789219	0.113279046	0.303525154
ENSG00000036257	CUL3	8452	-0.044339714	0.068301034	0.225136042
ENSG00000036448	MYOM2	9172	-0.278868509	0.000130187	0.004088632
ENSG00000036473	OTC	5009	-0.001244422	0.970525713	0.986647504
ENSG00000036530	CYP46A1	10858	-0.049424987	0.204108546	0.430793221
ENSG00000036549	ZZZ3	26009	-0.184228134	4.52E-07	7.13E-05
ENSG00000036565	SLC18A1	6570	0.491338888	2.81E-05	0.001404965
ENSG00000036672	USP2	9099	-0.009087388	0.814737673	0.909040602
ENSG00000037042	TUBG2	27175	0.023962059	0.50170718	0.713044408
ENSG00000037241	RPL26L1	51121	0.112150725	0.000393333	0.008619315
ENSG00000037280	FLT4	2324	-0.120702563	0.002564084	0.029520902
ENSG00000037474	NSUN2	54888	0.034812853	0.24484577	0.476648427
ENSG00000037637	FBXO42	54455	-0.059202602	0.003807552	0.037748355
ENSG00000037749	MFAP3	4238	-0.049599666	0.166096886	0.382489795
ENSG00000037757	MRI1	84245	-0.042349928	0.209573347	0.436969726
ENSG00000037897	METTL1	4234	0.065692099	0.042842556	0.169657366
ENSG00000037965	HOXC8	3224	0.007998063	0.829008308	0.91713606
ENSG00000038002	AGA	175	-0.004493245	0.890379241	0.947824013
ENSG00000038210	PI4K2B	55300	0.066687703	0.042578064	0.168984154
ENSG00000038219	BOD1L1	259282	-0.106259196	0.000572101	0.011060964
ENSG00000038274	MAT2B	27430	0.045697722	0.097462192	0.278015545
ENSG00000038295	TLL1	7092	-0.017215894	0.658402224	0.819622801
ENSG00000038358	EDC4	23644	-0.022723536	0.454919158	0.67600529
ENSG00000038382	TRIO	7204	-0.052964946	0.114988669	0.306069145
ENSG00000038427	VCAN	1462	-0.092749657	0.034349084	0.147884362
ENSG00000038532	CLEC16A	23274	0.002134002	0.940282673	0.97196332
ENSG00000038945	MSR1	4481	-0.010011751	0.792415058	0.897748755
ENSG00000039068	CDH1	999	-0.018974906	0.62568678	0.800333499
ENSG00000039123	MTREX	23517	-0.014135001	0.611542684	0.791346876
ENSG00000039139	DNAH5	1767	-0.029184904	0.456502202	0.67723224
ENSG00000039319	ZFYVE16	9765	-0.051554412	0.10264986	0.28677427
ENSG00000039523	RIPOR1	79567	-0.014553588	0.635916446	0.806863094
ENSG00000039537	C6	729	-0.154142123	0.013499635	0.082497696
ENSG00000039560	RAI14	26064	-0.019184092	0.588345779	0.775697861
ENSG00000039600	SOX30	11063	0.004506971	0.906898279	0.954956086
ENSG00000039650	PNKP	11284	0.104792986	0.001848292	0.024088412
ENSG00000039987	BEST2	54831	-0.071990794	0.102674338	0.286784347
ENSG00000040199	PHLPP2	23035	-0.103771366	0.003395638	0.035185751
ENSG00000040275	SPDL1	54908	0.02220772	0.503531556	0.714308092
ENSG00000040341	STAU2	27067	0.035448148	0.299110393	0.536027538
ENSG00000040487	SLC66A1	54896	0.014625368	0.635068392	0.806368237
ENSG00000040531	CTNS	1497	0.020961464	0.446861157	0.668505786
ENSG00000040608	RTN4R	65078	0.054651601	0.170284737	0.387814216
ENSG00000040633	PHF23	79142	0.039504774	0.143695814	0.350300035
ENSG00000040731	CDH10	1008	-0.110242731	0.033574629	0.145955555
ENSG00000040933	INPP4A	3631	-0.027945544	0.279202788	0.515652148
ENSG00000041353	RAB27B	5874	-0.135380337	0.0058595	0.049326145
ENSG00000041357	PSMA4	5685	0.059642263	0.054254284	0.195773976
ENSG00000041515	MYO16	23026	-0.079156923	0.077728732	0.244034612
ENSG00000041802	LSG1	55341	0.008068777	0.772419767	0.886830898
ENSG00000041880	PARP3	10039	0.062027823	0.089499814	0.264907021
ENSG00000041982	TNC	3371	-0.074215708	0.087565184	0.261602157
ENSG00000041988	THAP3	90326	-0.019062338	0.512666315	0.721357986
ENSG00000042062	RIPOR3	140876	0.055802572	0.17754698	0.397670007
ENSG00000042088	TDP1	55775	0.03534152	0.221368282	0.450408646
ENSG00000042286	AIFM2	84883	0.008018661	0.820000799	0.912084784
ENSG00000042317	SPATA7	55812	-0.039497441	0.18495004	0.407719112
ENSG00000042429	MED17	9440	-0.070766035	0.021655767	0.111148087
ENSG00000042445	RETSAT	54884	-0.085899005	0.013247309	0.081621911
ENSG00000042493	CAPG	822	0.069538418	0.062612054	0.21403256
ENSG00000042753	AP2S1	1175	0.086352318	0.007622226	0.058035385
ENSG00000042781	USH2A	7399	0.059296876	0.149363266	0.358490745
ENSG00000042813	ZPBP	11055	-0.006030966	0.868462888	0.936188969
ENSG00000042832	TG	7038	0.005847101	0.880010511	0.942532444
ENSG00000042980	ADAM28	10863	-0.228599193	0.000192574	0.005346582
ENSG00000043039	BARX2	8538	-0.000704117	0.985214526	0.99392149
ENSG00000043093	DCUN1D1	54165	-0.016843868	0.563988667	0.759225491
ENSG00000043143	JADE2	23338	-0.020206899	0.586496166	0.774464602
ENSG00000043355	ZIC2	7546	0.002883978	0.934149112	0.969049185
ENSG00000043462	LCP2	3937	0.041959533	0.274973184	0.511420254
ENSG00000043514	TRIT1	54802	0.063505085	0.051457918	0.189860545
ENSG00000043591	ADRB1	153	0.07828632	0.085218767	0.257771177
ENSG00000044090	CUL7	9820	-0.079141864	0.01852207	0.101281459
ENSG00000044115	CTNNA1	1495	0.025285778	0.354055864	0.588010747
ENSG00000044446	PHKA2	5256	-0.097930199	0.000697268	0.012560571
ENSG00000044459	CNTLN	54875	-0.048235095	0.203804605	0.430405698
ENSG00000044524	EPHA3	2042	0.030962212	0.428632389	0.653895767
ENSG00000044574	HSPA5	3309	0.046409786	0.155849573	0.367850536
ENSG00000046604	DSG2	1829	-0.031905824	0.394204399	0.624776418
ENSG00000046647	GEMIN8	54960	-0.015802276	0.606607973	0.787900148
ENSG00000046651	OFD1	8481	-0.002423849	0.939126543	0.971444169
ENSG00000046653	GPM6B	2824	-0.056449303	0.170878717	0.388640691
ENSG00000046774	MAGEC2	51438	0.050203917	0.144707142	0.351514308
ENSG00000046889	PREX2	80243	-0.13667406	0.004617527	0.042554483
ENSG00000047056	WDR37	22884	-0.048889985	0.104540735	0.290132008
ENSG00000047188	YTHDC2	64848	-0.029113443	0.365004414	0.59926848
ENSG00000047230	CTPS2	56474	0.006420973	0.857663006	0.930442821
ENSG00000047249	ATP6V1H	51606	0.037251975	0.286116914	0.522937642
ENSG00000047315	POLR2B	5431	-0.049336709	0.095156062	0.27442831
ENSG00000047346	FAM214A	56204	-0.029936451	0.43818686	0.661337766
ENSG00000047365	ARAP2	116984	-0.024139277	0.52477396	0.729775477
ENSG00000047410	TPR	7175	0.020958665	0.481893034	0.697854993
ENSG00000047457	CP	1356	0.021579833	0.552920893	0.750414287
ENSG00000047578	KATNIP	23247	-0.001383956	0.966171785	0.984394157
ENSG00000047579	DTNBP1	84062	0.027998573	0.311380552	0.547830319
ENSG00000047597	XK	7504	-0.021044271	0.58177949	0.771495925
ENSG00000047617	ANO2	57101	-0.088610856	0.052527267	0.19225756
ENSG00000047621	C12orf4	57102	-0.000115176	0.997026579	0.998546531
ENSG00000047634	SCML1	6322	0.015427306	0.691103737	0.839558431
ENSG00000047644	WWC3	55841	0.015558169	0.641325908	0.809922413
ENSG00000047648	ARHGAP6	395	-0.06109847	0.130888311	0.330801691
ENSG00000047662	FAM184B	27146	0.045547933	0.258833278	0.492703097
ENSG00000047849	MAP4	4134	-0.016807766	0.507995887	0.717798947
ENSG00000047932	GOPC	57120	-0.032501604	0.265239322	0.500689737
ENSG00000047936	ROS1	6098	-0.607226304	8.83E-06	0.000602336
ENSG00000048028	USP28	57646	-0.084009996	0.011695527	0.075343349
ENSG00000048052	HDAC9	9734	-0.111656907	0.022873149	0.115336706
ENSG00000048140	TSPAN17	26262	0.022083186	0.462852928	0.68288876
ENSG00000048162	NOP16	51491	0.123209174	0.001140558	0.017542144
ENSG00000048342	CC2D2A	57545	-0.033717059	0.328155594	0.563785917
ENSG00000048392	RRM2B	50484	-0.021081148	0.563517337	0.758903387
ENSG00000048405	ZNF800	168850	-0.058222798	0.047643882	0.181460507
ENSG00000048462	TNFRSF17	608	0.041045931	0.298054266	0.534849484
ENSG00000048471	SNX29	92017	-0.058210045	0.05971494	0.207702177
ENSG00000048540	LMO3	55885	-0.275362264	0.001002904	0.016022081
ENSG00000048544	MRPS10	55173	0.01800805	0.555012726	0.751826909
ENSG00000048545	GUCA1A	2978	0.062143785	0.143172599	0.349527462
ENSG00000048649	RSF1	51773	-0.05150617	0.181726723	0.403390218
ENSG00000048707	VPS13D	55187	-0.15119081	9.39E-06	0.000629339
ENSG00000048740	CELF2	10659	-0.021924329	0.569065313	0.762107646
ENSG00000048828	FAM120A	23196	0.035790766	0.190534891	0.414146433
ENSG00000048991	R3HDM1	23518	0.042117808	0.171141326	0.388931198
ENSG00000049089	COL9A2	1298	-0.068458483	0.111488066	0.301175057
ENSG00000049130	KITLG	4254	-0.036771185	0.354627153	0.588716553
ENSG00000049167	ERCC8	1161	0.013262942	0.615768174	0.793808549
ENSG00000049192	ADAMTS6	11174	-0.064127273	0.109314741	0.297806557
ENSG00000049239	H6PD	9563	-0.072441332	0.029554892	0.134740337
ENSG00000049245	VAMP3	9341	-0.028195101	0.241444472	0.472948201
ENSG00000049246	PER3	8863	-0.061419364	0.107165761	0.294173531
ENSG00000049247	UTS2	10911	0.376148073	0.000185822	0.005210627
ENSG00000049249	TNFRSF9	3604	0.035551793	0.370128632	0.603236659
ENSG00000049283	EPN3	55040	0.179219519	0.001548264	0.021445855
ENSG00000049323	LTBP1	4052	-0.062277983	0.123533155	0.319647608
ENSG00000049449	RCN1	5954	-0.020560098	0.570331386	0.763159564
ENSG00000049540	ELN	2006	0.031184671	0.425716475	0.651218576
ENSG00000049541	RFC2	5982	0.077809181	0.024227799	0.119784529
ENSG00000049618	ARID1B	57492	-0.039519494	0.149798704	0.359036653
ENSG00000049656	CLPTM1L	81037	0.06044602	0.044229607	0.173506614
ENSG00000049759	NEDD4L	23327	-0.055586991	0.146165058	0.353536009
ENSG00000049768	FOXP3	50943	0.097250192	0.029028018	0.133339173
ENSG00000049769	PPP1R3F	89801	0.026845877	0.47290985	0.690938182
ENSG00000049860	HEXB	3074	0.023011743	0.422932419	0.648871295
ENSG00000049883	PTCD2	79810	-0.002276084	0.93873803	0.971294547
ENSG00000050030	NEXMIF	340533	-0.063504868	0.132930729	0.334075501
ENSG00000050130	JKAMP	51528	0.017218343	0.574611168	0.766505392
ENSG00000050165	DKK3	27122	-0.0379322	0.332192442	0.567721751
ENSG00000050327	ARHGEF5	7984	-0.015804361	0.620381297	0.796500554
ENSG00000050344	NFE2L3	9603	0.122345602	0.009687201	0.067122895
ENSG00000050393	MCUR1	63933	-0.028482531	0.385834168	0.617254134
ENSG00000050405	LIMA1	51474	-0.051894673	0.145278827	0.352530583
ENSG00000050426	LETMD1	25875	-0.072591141	0.014102186	0.084612401
ENSG00000050438	SLC4A8	9498	-0.05874707	0.160483697	0.374492981
ENSG00000050555	LAMC3	10319	-0.038418884	0.335348665	0.570787194
ENSG00000050628	PTGER3	5733	-0.064412853	0.130742332	0.330640774
ENSG00000050730	TNIP3	79931	0.254134642	0.001310578	0.019113301
ENSG00000050748	MAPK9	5601	0.01780082	0.570010566	0.762992646
ENSG00000050767	COL23A1	91522	0.231622235	0.000537641	0.010604896
ENSG00000050820	BCAR1	9564	-0.005985714	0.859093657	0.931084907
ENSG00000051009	FAM160A2	84067	0.004021206	0.878551378	0.941867233
ENSG00000051108	HERPUD1	9709	-0.040770166	0.220420047	0.44931242
ENSG00000051128	HOMER3	9454	0.031205489	0.410405235	0.638476027
ENSG00000051180	RAD51	5888	0.039265517	0.312977394	0.549500162
ENSG00000051341	POLQ	10721	0.010825123	0.778914058	0.890406816
ENSG00000051382	PIK3CB	5291	-0.029748971	0.327368719	0.563035018
ENSG00000051523	CYBA	1535	0.049871688	0.208563326	0.435880155
ENSG00000051596	THOC3	84321	0.114487786	0.00172136	0.023002237
ENSG00000051620	HEBP2	23593	0.046093216	0.194060824	0.418579522
ENSG00000051825	MPHOSPH9	10198	-0.017525741	0.612756093	0.792000611
ENSG00000052126	PLEKHA5	54477	-0.026038885	0.436796108	0.660401605
ENSG00000052344	PRSS8	5652	0.092660033	0.024005054	0.119028498
ENSG00000052723	SIKE1	80143	-0.032065134	0.265579463	0.501246979
ENSG00000052749	RRP12	23223	0.07176899	0.020918318	0.108966412
ENSG00000052795	FNIP2	57600	-0.06246115	0.085212277	0.257771177
ENSG00000052802	MSMO1	6307	0.09215015	0.019188892	0.103399671
ENSG00000052841	TTC17	55761	-0.088278429	0.002191829	0.026909669
ENSG00000052850	ALX4	60529	-0.196234757	0.004772331	0.043569516
ENSG00000053108	FSTL4	23105	-0.00506599	0.89414964	0.949150602
ENSG00000053254	FOXN3	1112	-0.140485967	0.000236296	0.0061542
ENSG00000053328	METTL24	728464	-0.020964942	0.591144964	0.77783878
ENSG00000053371	AKR7A2	8574	-0.081260878	0.015728948	0.091142289
ENSG00000053372	MRTO4	51154	0.005128511	0.869924951	0.936862404
ENSG00000053438	NNAT	4826	-0.096688673	0.042097564	0.167905176
ENSG00000053501	USE1	55850	0.05091762	0.120336881	0.314556601
ENSG00000053524	MCF2L2	23101	0.011677417	0.763074408	0.881572217
ENSG00000053702	NRIP2	83714	-0.113735237	0.003431454	0.035449913
ENSG00000053747	LAMA3	3909	-0.067497832	0.115693687	0.307076191
ENSG00000053770	AP5M1	55745	0.003490729	0.892689354	0.948839827
ENSG00000053900	ANAPC4	29945	0.009398363	0.689657589	0.83846089
ENSG00000053918	KCNQ1	3784	-0.006936337	0.856160114	0.92960057
ENSG00000054116	TRAPPC3	27095	0.022254577	0.390818291	0.621521175
ENSG00000054118	THRAP3	9967	-0.017817184	0.345275877	0.579951774
ENSG00000054148	PHPT1	29085	0.129616315	0.0007559	0.013260595
ENSG00000054179	ENTPD2	954	-0.012869591	0.740384614	0.867785221
ENSG00000054219	LY75	4065	-0.016548185	0.670126946	0.826135743
ENSG00000054267	ARID4B	51742	0.036886811	0.222283219	0.451097964
ENSG00000054277	OPN3	23596	0.053097062	0.176531262	0.39617386
ENSG00000054282	SDCCAG8	10806	0.073864892	0.010171021	0.069197516
ENSG00000054356	PTPRN	5798	-0.039154524	0.320338567	0.556087878
ENSG00000054392	HHAT	55733	0.063099414	0.104633914	0.290218019
ENSG00000054523	KIF1B	23095	-0.121677956	0.000732754	0.013004322
ENSG00000054598	FOXC1	2296	-0.026074239	0.493734822	0.707021021
ENSG00000054611	TBC1D22A	25771	-0.01741811	0.526740491	0.73125337
ENSG00000054654	SYNE2	23224	-0.062609639	0.069888138	0.228426141
ENSG00000054690	PLEKHH1	57475	-0.086857976	0.037532046	0.156249933
ENSG00000054793	ATP9A	10079	-0.216794396	2.52E-05	0.001298008
ENSG00000054803	CBLN4	140689	-0.005155113	0.893184449	0.948962973
ENSG00000054938	CHRDL2	25884	0.181464639	0.006376312	0.051898827
ENSG00000054965	FAM168A	23201	-0.095074829	0.0038057	0.037741621
ENSG00000054967	RELT	84957	-0.015550235	0.670766049	0.826543786
ENSG00000054983	GALC	2581	0.021027871	0.539209417	0.740464019
ENSG00000055044	NOP58	51602	0.08617751	0.006357924	0.051854046
ENSG00000055070	SZRD1	26099	-0.030233659	0.199200331	0.424722338
ENSG00000055118	KCNH2	3757	-0.378680102	0.000212577	0.005707322
ENSG00000055130	CUL1	8454	-0.022113796	0.386352909	0.617645462
ENSG00000055147	FAM114A2	10827	0.014669584	0.636354807	0.806924642
ENSG00000055163	CYFIP2	26999	-0.075810675	0.074475822	0.237715394
ENSG00000055208	TAB2	23118	0.005186728	0.86620886	0.935018758
ENSG00000055211	GINM1	116254	0.035909414	0.196177101	0.421301299
ENSG00000055332	EIF2AK2	5610	0.052600745	0.128481524	0.327224131
ENSG00000055483	USP36	57602	-0.021870692	0.476805117	0.693739033
ENSG00000055609	KMT2C	58508	-0.139864118	9.67E-05	0.003304325
ENSG00000055732	MCOLN3	55283	-0.009462802	0.804754613	0.903977129
ENSG00000055813	CCDC85A	114800	-0.521573336	3.13E-08	8.46E-06
ENSG00000055917	PUM2	23369	-0.023624897	0.305532609	0.541746088
ENSG00000055950	MRPL43	84545	0.066235189	0.02229117	0.113382469
ENSG00000055955	ITIH4	3700	0.030098331	0.435750502	0.659656346
ENSG00000055957	ITIH1	3697	-0.0172546	0.652137818	0.81612649
ENSG00000056050	HPF1	54969	0.050137501	0.080578185	0.249029605
ENSG00000056097	ZFR	51663	-0.054139687	0.03775603	0.156826614
ENSG00000056277	ZNF280C	55609	0.011468864	0.725425548	0.858985713
ENSG00000056291	NPFFR2	10886	0.040624405	0.293010594	0.530142987
ENSG00000056487	PHF21B	112885	-0.716550328	2.23E-06	0.000226168
ENSG00000056558	TRAF1	7185	0.037133855	0.334895385	0.570355452
ENSG00000056586	RC3H2	54542	-0.107856127	0.001063806	0.016704875
ENSG00000056736	IL17RB	55540	-0.049988413	0.212998959	0.440821117
ENSG00000056972	TRAF3IP2	10758	0.098843678	0.008474481	0.061897904
ENSG00000056998	GYG2	8908	-0.060448076	0.144060419	0.350679151
ENSG00000057019	DCBLD2	131566	-0.085302934	0.024242129	0.119818576
ENSG00000057252	SOAT1	6646	0.058752411	0.114569162	0.305533584
ENSG00000057294	PKP2	5318	-0.000424878	0.991184282	0.996080048
ENSG00000057468	MSH4	4438	-0.106384975	0.027437536	0.128767947
ENSG00000057593	F7	2155	0.084157171	0.069927241	0.228437976
ENSG00000057608	GDI2	2665	0.05638991	0.065181544	0.218728145
ENSG00000057657	PRDM1	639	0.029988077	0.421188228	0.647769827
ENSG00000057663	ATG5	9474	-0.006966676	0.839624899	0.92200912
ENSG00000057704	TMCC3	57458	-0.282455698	1.02E-05	0.000667635
ENSG00000057757	PITHD1	57095	-0.046354164	0.099918227	0.282121536
ENSG00000057935	MTA3	57504	0.066566519	0.024744737	0.121063075
ENSG00000058056	USP13	8975	-0.009006722	0.803661424	0.903494618
ENSG00000058063	ATP11B	23200	-0.009412322	0.805912973	0.904536023
ENSG00000058085	LAMC2	3918	0.105627055	0.032702513	0.143345125
ENSG00000058091	CDK14	5218	-0.030799384	0.406345187	0.635149336
ENSG00000058262	SEC61A1	29927	0.029417624	0.307856928	0.544009974
ENSG00000058272	PPP1R12A	4659	-0.060801558	0.033640443	0.146142985
ENSG00000058335	RASGRF1	5923	-0.493366033	4.04E-06	0.000344182
ENSG00000058404	CAMK2B	816	-0.069196558	0.112370974	0.302351557
ENSG00000058453	CROCC	9696	-0.037304829	0.301208331	0.537721682
ENSG00000058600	POLR3E	55718	0.012864642	0.655664194	0.818241022
ENSG00000058668	ATP2B4	493	-0.026893406	0.445074405	0.667148452
ENSG00000058673	ZC3H11A	9877	0.061959777	0.031971001	0.141428952
ENSG00000058729	RIOK2	55781	0.013118244	0.629519055	0.802601527
ENSG00000058799	YIPF1	54432	0.013773427	0.667529057	0.824701714
ENSG00000058804	NDC1	55706	-0.078720695	0.026292356	0.125761847
ENSG00000058866	DGKG	1608	0.010609228	0.783433112	0.893058498
ENSG00000059122	FLYWCH1	84256	-0.008688699	0.777661197	0.889681336
ENSG00000059145	UNKL	64718	-0.088613393	0.011280837	0.073929441
ENSG00000059377	TBXAS1	6916	0.015593886	0.663715598	0.822768072
ENSG00000059378	PARP12	64761	0.190858672	2.21E-05	0.001173347
ENSG00000059573	ALDH18A1	5832	0.045968308	0.148012855	0.356532303
ENSG00000059588	TARBP1	6894	-0.007728687	0.827846263	0.91652507
ENSG00000059691	GATB	5188	0.029859625	0.337951708	0.573206218
ENSG00000059728	MXD1	4084	-0.027797651	0.44985624	0.671332911
ENSG00000059758	CDK17	5128	-0.031147427	0.357076498	0.591349395
ENSG00000059769	DNAJC25	548645	0.046918316	0.095462133	0.275015352
ENSG00000059804	SLC2A3	6515	0.020132736	0.600433507	0.783567866
ENSG00000059915	PSD	5662	-0.157277349	0.003122524	0.033394411
ENSG00000060069	CTDP1	9150	0.008224923	0.787151863	0.895346653
ENSG00000060138	YBX3	8531	0.005390314	0.888725961	0.946976767
ENSG00000060140	STYK1	55359	0.011485891	0.767022959	0.883628675
ENSG00000060237	WNK1	65125	-0.030068327	0.331011425	0.566545555
ENSG00000060303	RPS17P5	442216	-0.056075342	0.177498497	0.397670007
ENSG00000060339	CCAR1	55749	0.013683723	0.543423887	0.743385957
ENSG00000060491	OGFR	11054	0.042729653	0.229839028	0.460608114
ENSG00000060558	GNA15	2769	-0.009839694	0.79716557	0.900373912
ENSG00000060566	CREB3L3	84699	0.01762872	0.640197909	0.809100974
ENSG00000060642	PIGV	55650	-0.019684905	0.535353055	0.737611291
ENSG00000060656	PTPRU	10076	-0.123012064	0.010826858	0.071950324
ENSG00000060688	SNRNP40	9410	-0.01277684	0.62673232	0.800855038
ENSG00000060709	RIMBP2	23504	-0.757540049	8.92E-11	5.52E-08
ENSG00000060718	COL11A1	1301	-0.024401836	0.526243691	0.731005034
ENSG00000060749	QSER1	79832	-0.048812316	0.15768221	0.370671524
ENSG00000060762	MPC1	51660	0.018659234	0.57903403	0.769471782
ENSG00000060971	ACAA1	30	0.028855597	0.387497492	0.618746615
ENSG00000060982	BCAT1	586	-0.126333981	0.010671358	0.071196207
ENSG00000061273	HDAC7	51564	-0.014862884	0.588136846	0.775549451
ENSG00000061337	LZTS1	11178	-0.013315387	0.718892039	0.854965347
ENSG00000061455	PRDM6	93166	-0.345524779	5.09E-06	0.000405464
ENSG00000061656	SPAG4	6676	0.139638514	0.004955224	0.044544435
ENSG00000061676	NCKAP1	10787	-0.035855356	0.200697546	0.426474005
ENSG00000061794	MRPS35	60488	0.03948683	0.202537196	0.429052046
ENSG00000061918	GUCY1B1	2983	-0.007901078	0.826481709	0.915812629
ENSG00000061936	SFSWAP	6433	0.036742046	0.11542008	0.306760881
ENSG00000061938	TNK2	10188	-0.037464634	0.25816064	0.492004569
ENSG00000061987	MON2	23041	-0.118252619	0.00018548	0.005205577
ENSG00000062038	CDH3	1001	0.260773121	0.001036038	0.016421025
ENSG00000062096	ARSF	416	0.035867167	0.343536536	0.578165012
ENSG00000062194	GPBP1	65056	0.015078121	0.550361534	0.74891801
ENSG00000062282	DGAT2	84649	-0.057283318	0.167957993	0.384629421
ENSG00000062370	ZNF112	7771	-0.068783143	0.041316858	0.165880642
ENSG00000062485	CS	1431	-0.004406203	0.870180015	0.93694902
ENSG00000062524	LTK	4058	0.465231593	2.90E-06	0.000264263
ENSG00000062582	MRPS24	64951	0.057551281	0.138837893	0.343060202
ENSG00000062598	ELMO2	63916	-0.045528313	0.130288535	0.330038665
ENSG00000062650	WAPL	23063	-0.040080457	0.14230495	0.348004483
ENSG00000062716	VMP1	81671	0.137770196	0.001215687	0.018309203
ENSG00000062725	APPBP2	10513	0.025209777	0.494827482	0.707684352
ENSG00000062822	POLD1	5424	0.046982918	0.186589507	0.409441228
ENSG00000063015	SEZ6	124925	-1.445607286	1.47E-14	2.15E-11
ENSG00000063046	EIF4B	1975	-0.138745713	1.72E-05	0.000981224
ENSG00000063127	SLC6A16	28968	0.052613419	0.198625899	0.424053388
ENSG00000063169	BICRA	29998	0.038449632	0.188208757	0.411268327
ENSG00000063176	SPHK2	56848	0.034839555	0.265869528	0.501588583
ENSG00000063177	RPL18	6141	0.031151522	0.372669023	0.605215846
ENSG00000063180	CA11	770	-0.045585188	0.259082969	0.493003478
ENSG00000063241	ISOC2	79763	0.132537754	0.000482466	0.009823566
ENSG00000063244	U2AF2	11338	0.005986638	0.833074721	0.918565109
ENSG00000063245	EPN1	29924	0.016681627	0.61182605	0.791523316
ENSG00000063322	MED29	55588	0.016424797	0.565881903	0.759930142
ENSG00000063587	ZNF275	10838	-0.049129867	0.123626728	0.319732285
ENSG00000063601	MTMR1	8776	-0.012394325	0.6522978	0.81612649
ENSG00000063660	GPC1	2817	-0.009473896	0.796821227	0.900111314
ENSG00000063761	ADCK1	57143	0.068072017	0.028564295	0.132096898
ENSG00000063854	HAGH	3029	0.048998425	0.174007148	0.393002464
ENSG00000063978	RNF4	6047	-0.025709378	0.272849317	0.50923541
ENSG00000064012	CASP8	841	0.059108413	0.063538644	0.215870448
ENSG00000064042	LIMCH1	22998	-0.049017428	0.218801588	0.447435435
ENSG00000064102	INTS13	55726	0.064690561	0.06458201	0.217623417
ENSG00000064115	TM7SF3	51768	0.074222623	0.042365629	0.168410963
ENSG00000064195	DLX3	1747	-0.059239904	0.158056925	0.371062608
ENSG00000064199	SPA17	53340	0.025024985	0.507616307	0.717577575
ENSG00000064201	TSPAN32	10077	-0.059531926	0.141099014	0.346203292
ENSG00000064205	CCN5	8839	-0.045215032	0.262760874	0.497531633
ENSG00000064218	DMRT3	58524	-0.096276136	0.03699373	0.154718093
ENSG00000064225	ST3GAL6	10402	-0.167818821	0.001358283	0.019607393
ENSG00000064270	ATP2C2	9914	-0.064340901	0.123923339	0.320010684
ENSG00000064300	NGFR	4804	-0.070810948	0.104569479	0.290132008
ENSG00000064309	CDON	50937	-0.012474793	0.746663855	0.871938481
ENSG00000064313	TAF2	6873	0.002156065	0.950294064	0.976939809
ENSG00000064393	HIPK2	28996	-0.05002639	0.200628994	0.426389568
ENSG00000064419	TNPO3	23534	0.02593351	0.342054415	0.576792325
ENSG00000064490	RFXANK	8625	0.094083653	0.0049919	0.044786577
ENSG00000064545	TMEM161A	54929	0.086465275	0.011542733	0.07478933
ENSG00000064547	LPAR2	9170	0.095350274	0.009638554	0.066828168
ENSG00000064601	CTSA	5476	-0.002241604	0.946532847	0.975346955
ENSG00000064607	SUGP2	10147	-0.064934889	0.036950404	0.154577058
ENSG00000064651	SLC12A2	6558	0.011599218	0.764646041	0.882406191
ENSG00000064652	SNX24	28966	0.057824676	0.107791756	0.295212217
ENSG00000064655	EYA2	2139	-0.050720563	0.214819475	0.442801932
ENSG00000064666	CNN2	1265	-0.008671648	0.813231021	0.908257981
ENSG00000064687	ABCA7	10347	-0.013781785	0.702234574	0.8455909
ENSG00000064692	SNCAIP	9627	-0.00567527	0.883178748	0.944469041
ENSG00000064703	DDX20	11218	-0.041874886	0.092964981	0.271068264
ENSG00000064726	BTBD1	53339	-0.057746987	0.041423866	0.166165192
ENSG00000064763	FAR2	55711	-0.014041096	0.717938612	0.854543546
ENSG00000064787	BCAS1	8537	0.011910874	0.749365203	0.873547221
ENSG00000064835	POU1F1	5449	-0.028794206	0.463266263	0.683174442
ENSG00000064886	CHI3L2	1117	-0.031040591	0.416134907	0.643352936
ENSG00000064932	SBNO2	22904	0.017265816	0.579543726	0.769958402
ENSG00000064933	PMS1	5378	-0.042754629	0.115387099	0.306719413
ENSG00000064961	HMG20B	10362	0.032902892	0.325180032	0.560738719
ENSG00000064989	CALCRL	10203	-0.091984006	0.025409317	0.123209922
ENSG00000064995	TAF11	6882	0.050558394	0.107516044	0.294783152
ENSG00000064999	ANKS1A	23294	-0.038559667	0.210670591	0.438094122
ENSG00000065000	AP3D1	8943	-0.004038	0.879150476	0.942132993
ENSG00000065029	ZNF76	7629	-0.000626949	0.982158037	0.992579957
ENSG00000065054	SLC9A3R2	9351	0.046305687	0.230274643	0.461027668
ENSG00000065057	NTHL1	4913	0.061969558	0.103084495	0.28750589
ENSG00000065060	UHRF1BP1	54887	-0.011514161	0.725394196	0.858985713
ENSG00000065135	GNAI3	2773	-0.014701092	0.57169398	0.764292932
ENSG00000065150	IPO5	3843	-0.041160682	0.215298114	0.443533955
ENSG00000065154	OAT	4942	0.021297332	0.551959836	0.749805422
ENSG00000065183	WDR3	10885	0.028233521	0.37468027	0.606951116
ENSG00000065243	PKN2	5586	-0.068357839	0.020747126	0.108566381
ENSG00000065268	WDR18	57418	0.064299174	0.059292078	0.206879608
ENSG00000065308	TRAM2	9697	-0.060535227	0.062029611	0.212657875
ENSG00000065320	NTN1	9423	-0.175187732	0.002580272	0.029654249
ENSG00000065325	GLP2R	9340	-0.370698289	0.000139133	0.004245343
ENSG00000065328	MCM10	55388	0.05860913	0.157841907	0.370801199
ENSG00000065357	DGKA	1606	-0.012665087	0.723642993	0.857907803
ENSG00000065361	ERBB3	2065	-0.060246954	0.107122089	0.294080683
ENSG00000065371	ROPN1	54763	0.016413728	0.624392567	0.799261219
ENSG00000065413	ANKRD44	91526	-0.06076794	0.112442122	0.302467147
ENSG00000065427	KARS1	3735	0.059689894	0.065251108	0.218870317
ENSG00000065457	ADAT1	23536	0.015329977	0.633474035	0.805155078
ENSG00000065485	PDIA5	10954	0.024035819	0.49503571	0.707844114
ENSG00000065491	TBC1D22B	55633	0.031263227	0.316878263	0.553151512
ENSG00000065518	NDUFB4	4710	0.084670105	0.011181269	0.073501376
ENSG00000065526	SPEN	23013	-0.091442549	0.001189249	0.018049551
ENSG00000065534	MYLK	4638	-0.125280143	0.008118151	0.060214605
ENSG00000065548	ZC3H15	55854	0.051906055	0.043295903	0.170926957
ENSG00000065559	MAP2K4	6416	0.020390954	0.570740106	0.763422957
ENSG00000065600	PACC1	55248	0.049077497	0.173491031	0.39222205
ENSG00000065609	SNAP91	9892	-0.39251483	0.000244053	0.006279338
ENSG00000065613	SLK	9748	-0.07285018	0.012017013	0.076677832
ENSG00000065615	CYB5R4	51167	-0.012168467	0.695958584	0.842175044
ENSG00000065618	COL17A1	1308	-0.017485188	0.638373728	0.807937324
ENSG00000065621	GSTO2	119391	0.046743081	0.23360409	0.464820249
ENSG00000065665	SEC61A2	55176	0.055150965	0.121868513	0.317118205
ENSG00000065675	PRKCQ	5588	0.011960898	0.756482958	0.877556667
ENSG00000065717	TLE2	7089	-0.073675699	0.065951323	0.220118102
ENSG00000065802	ASB1	51665	-0.127998937	0.000118869	0.003826515
ENSG00000065809	FAM107B	83641	-0.139541111	0.00143897	0.020361274
ENSG00000065833	ME1	4199	-0.077673444	0.077128058	0.242700813
ENSG00000065882	TBC1D1	23216	-0.038183718	0.290806419	0.527846035
ENSG00000065883	CDK13	8621	-0.012314488	0.585477942	0.773754842
ENSG00000065911	MTHFD2	10797	0.007066169	0.844119187	0.924241057
ENSG00000065923	SLC9A7	84679	0.016668875	0.645117701	0.811717632
ENSG00000065970	FOXJ2	55810	-0.058870182	0.031633252	0.140494759
ENSG00000065978	YBX1	4904	0.085141166	0.030921958	0.138429287
ENSG00000065989	PDE4A	5141	0.09820001	0.025065993	0.122017817
ENSG00000066027	PPP2R5A	5525	0.124259362	0.00084436	0.014238236
ENSG00000066032	CTNNA2	1496	-0.034203613	0.358505931	0.592799818
ENSG00000066044	ELAVL1	1994	0.053539117	0.02370718	0.118081053
ENSG00000066056	TIE1	7075	-0.081886627	0.034070505	0.147216595
ENSG00000066084	DIP2B	57609	-0.071013309	0.027061041	0.127861729
ENSG00000066117	SMARCD1	6602	-0.010671566	0.638885712	0.808045339
ENSG00000066135	KDM4A	9682	-0.059390825	0.036027056	0.152157829
ENSG00000066136	NFYC	4802	0.022485883	0.407158042	0.635874631
ENSG00000066185	ZMYND12	84217	0.020504332	0.594279194	0.779674272
ENSG00000066230	SLC9A3	6550	-0.075884813	0.082014643	0.251715158
ENSG00000066248	NGEF	25791	0.011212618	0.772710111	0.8870377
ENSG00000066279	ASPM	259266	0.04535256	0.25769235	0.491548615
ENSG00000066294	CD84	8832	-0.093013929	0.034025413	0.147080981
ENSG00000066322	ELOVL1	64834	0.016815046	0.588840883	0.77606456
ENSG00000066336	SPI1	6688	0.036193537	0.340350659	0.575039525
ENSG00000066379	POLR1H	30834	0.053013404	0.087276434	0.261180226
ENSG00000066382	MPPED2	744	-0.214086541	0.002102693	0.026205106
ENSG00000066405	CLDN18	51208	-0.086206321	0.047936039	0.182029333
ENSG00000066422	ZBTB11	27107	-0.038194869	0.168838528	0.385822465
ENSG00000066427	ATXN3	4287	-0.050413809	0.051331031	0.189603813
ENSG00000066455	GOLGA5	9950	0.046881356	0.093857609	0.272157679
ENSG00000066468	FGFR2	2263	0.000132486	0.997258651	0.998626102
ENSG00000066557	LRRC40	55631	-0.028573849	0.337404212	0.572702344
ENSG00000066583	ISOC1	51015	-0.050072255	0.213104025	0.440876072
ENSG00000066629	EML1	2009	-0.019876939	0.586752652	0.77461264
ENSG00000066651	TRMT11	60487	0.044958311	0.171898565	0.389963827
ENSG00000066654	THUMPD1	55623	-0.046428889	0.113142923	0.303383508
ENSG00000066697	MSANTD3	91283	0.034085399	0.323027919	0.558560485
ENSG00000066735	KIF26A	26153	-0.130567522	0.00754929	0.05771161
ENSG00000066739	ATG2B	55102	-0.077931967	0.014160393	0.084806922
ENSG00000066777	ARFGEF1	10565	-0.044482306	0.216102895	0.444248572
ENSG00000066813	ACSM2B	348158	0.042738941	0.275991954	0.512441496
ENSG00000066827	ZFAT	57623	-0.000244414	0.9935624	0.99709347
ENSG00000066855	MTFR1	9650	0.018176958	0.626101234	0.800588871
ENSG00000066923	STAG3	10734	-0.048713581	0.223195714	0.452363736
ENSG00000066926	FECH	2235	-0.036768322	0.247359914	0.479453456
ENSG00000066933	MYO9A	4649	-0.14033118	7.66E-05	0.002817208
ENSG00000067057	PFKP	5214	0.03473827	0.380961614	0.612625404
ENSG00000067064	IDI1	3422	0.048352768	0.188376511	0.411287864
ENSG00000067066	SP100	6672	0.071102553	0.033006307	0.144244639
ENSG00000067082	KLF6	1316	-0.026079816	0.463273862	0.683174442
ENSG00000067113	PLPP1	8611	-0.049981913	0.167582742	0.38428173
ENSG00000067141	NEO1	4756	-0.075631177	0.048101113	0.182387951
ENSG00000067167	TRAM1	23471	-0.015361262	0.641543914	0.810038837
ENSG00000067177	PHKA1	5255	-0.028843786	0.4051068	0.633797186
ENSG00000067182	TNFRSF1A	7132	0.035220717	0.215446243	0.443575155
ENSG00000067191	CACNB1	782	0.022632444	0.557876798	0.754214942
ENSG00000067208	EVI5	7813	-0.087266343	0.002663045	0.030238567
ENSG00000067221	STOML1	9399	0.002781735	0.925787442	0.964940035
ENSG00000067225	PKM	5315	0.01873601	0.56032432	0.755880184
ENSG00000067248	DHX29	54505	-0.011173514	0.714156149	0.852671041
ENSG00000067334	DNTTIP2	30836	-0.014456123	0.601656224	0.784532392
ENSG00000067365	METTL22	79091	0.012547572	0.632282692	0.80440312
ENSG00000067369	TP53BP1	7158	-0.077760736	0.019706361	0.105236805
ENSG00000067445	TRO	7216	-0.019639321	0.611656847	0.791409685
ENSG00000067533	RRP15	51018	0.134179554	4.80E-05	0.002043217
ENSG00000067560	RHOA	387	0.047846171	0.055098565	0.197426303
ENSG00000067596	DHX8	1659	0.028103683	0.304306102	0.540469711
ENSG00000067601	PMS2P4	5382	-0.02169921	0.476538527	0.693564143
ENSG00000067606	PRKCZ	5590	0.004256188	0.897382698	0.950564213
ENSG00000067704	IARS2	55699	0.098146266	0.002614633	0.029952905
ENSG00000067715	SYT1	6857	0.039468482	0.306954353	0.543361138
ENSG00000067798	NAV3	89795	-0.354029506	6.41E-05	0.002493843
ENSG00000067829	IDH3G	3421	0.063129555	0.034322919	0.14782014
ENSG00000067836	ROGDI	79641	0.107136729	0.005814861	0.049118811
ENSG00000067840	PDZD4	57595	-0.337075944	0.000133242	0.00415619
ENSG00000067842	ATP2B3	492	-0.064560203	0.129817499	0.32925899
ENSG00000067900	ROCK1	6093	-0.074702408	0.015617239	0.090779079
ENSG00000067955	CBFB	865	-0.005378268	0.866569053	0.935250759
ENSG00000067992	PDK3	5165	0.056788894	0.131424871	0.331481472
ENSG00000068001	HYAL2	8692	0.033742383	0.259357505	0.493350909
ENSG00000068024	HDAC4	9759	-0.127927732	0.0007967	0.013795904
ENSG00000068028	RASSF1	11186	0.044167847	0.139175715	0.343468677
ENSG00000068078	FGFR3	2261	0.003335252	0.929722116	0.966376643
ENSG00000068079	IFI35	3430	0.29053095	2.36E-06	0.000233384
ENSG00000068097	HEATR6	63897	0.061018194	0.112799487	0.30297274
ENSG00000068120	COASY	80347	0.017297948	0.598935458	0.782449224
ENSG00000068137	PLEKHH3	79990	0.011872102	0.734737223	0.864660596
ENSG00000068305	MEF2A	4205	-0.183061715	4.07E-06	0.000345447
ENSG00000068308	OTUD5	55593	0.021402912	0.324202611	0.559832972
ENSG00000068323	TFE3	7030	-0.001776847	0.937002032	0.970371652
ENSG00000068354	TBC1D25	4943	-0.00899368	0.698914782	0.84394635
ENSG00000068366	ACSL4	2182	-0.08556266	0.033631933	0.146126257
ENSG00000068383	INPP5A	3632	-0.011117914	0.713867227	0.852504078
ENSG00000068394	GPKOW	27238	0.059352536	0.022115569	0.112849556
ENSG00000068400	GRIPAP1	56850	-0.007682091	0.782491477	0.892404812
ENSG00000068438	FTSJ1	24140	0.038745719	0.120870609	0.315592973
ENSG00000068489	PRR11	55771	0.051393171	0.207601627	0.434858273
ENSG00000068615	REEP1	65055	-0.01265199	0.743085207	0.869905298
ENSG00000068650	ATP11A	23250	-0.005387699	0.888152277	0.946555695
ENSG00000068654	POLR1A	25885	-0.047570129	0.100138724	0.282496335
ENSG00000068697	LAPTM4A	9741	0.02157084	0.40125558	0.630673228
ENSG00000068724	TTC7A	57217	-0.055501759	0.135131791	0.337761277
ENSG00000068745	IP6K2	51447	0.02944449	0.276036317	0.51245012
ENSG00000068781	STON1-GTF2A1L	286749	-0.056898915	0.171940052	0.390002975
ENSG00000068784	SRBD1	55133	-0.008060305	0.765801211	0.883074466
ENSG00000068796	KIF2A	3796	-0.050580703	0.130976049	0.330893894
ENSG00000068831	RASGRP2	10235	-0.046479147	0.246083302	0.47809544
ENSG00000068878	PSME4	23198	0.064472369	0.07830588	0.245145951
ENSG00000068885	IFT80	57560	-0.007258018	0.798953432	0.9011917
ENSG00000068903	SIRT2	22933	0.068174593	0.020936086	0.109018691
ENSG00000068912	ERLEC1	27248	0.017920499	0.511286647	0.720108493
ENSG00000068971	PPP2R5B	5526	0.011855923	0.694693315	0.841592581
ENSG00000068976	PYGM	5837	-0.20034127	0.000332971	0.007683362
ENSG00000069011	PITX1	5307	0.021465309	0.579337939	0.769748539
ENSG00000069020	MAST4	375449	0.01128096	0.770579702	0.885389056
ENSG00000069122	ADGRF5	221395	-0.119367515	0.002907199	0.031929592
ENSG00000069188	SDK2	54549	-0.046996409	0.244401982	0.476185945
ENSG00000069248	NUP133	55746	0.050235655	0.094370326	0.27321318
ENSG00000069275	NUCKS1	64710	0.099648016	0.001425532	0.020206646
ENSG00000069329	VPS35	55737	-0.054627646	0.094480437	0.273310873
ENSG00000069345	DNAJA2	10294	-0.028149864	0.379652092	0.611374712
ENSG00000069399	BCL3	602	0.103786094	0.006373394	0.05189098
ENSG00000069424	KCNAB2	8514	-0.032408991	0.38291649	0.61403998
ENSG00000069431	ABCC9	10060	-0.271287473	8.70E-06	0.000597261
ENSG00000069482	GAL	51083	-0.045589933	0.251884055	0.484807152
ENSG00000069493	CLEC2D	29121	0.002037835	0.956176929	0.979418957
ENSG00000069509	FUNDC1	139341	0.062946277	0.056528939	0.200653113
ENSG00000069535	MAOB	4129	-0.017091648	0.648387417	0.814049897
ENSG00000069667	RORA	6095	-0.200484121	4.25E-06	0.000357258
ENSG00000069696	DRD4	1815	0.061231458	0.140316153	0.345151424
ENSG00000069702	TGFBR3	7049	-0.119896852	0.019539768	0.104677096
ENSG00000069764	PLA2G10	8399	0.042042518	0.29466602	0.531872079
ENSG00000069812	HES2	54626	-0.245854527	0.001779579	0.023463727
ENSG00000069849	ATP1B3	483	-0.006467401	0.855405503	0.929371851
ENSG00000069869	NEDD4	4734	-0.083092628	0.023287401	0.116712552
ENSG00000069943	PIGB	9488	-0.010621269	0.734495044	0.864470402
ENSG00000069956	MAPK6	5597	-0.058739483	0.075859364	0.240329574
ENSG00000069966	GNB5	10681	-0.115476503	0.002111428	0.026283443
ENSG00000069974	RAB27A	5873	-0.044488909	0.21309027	0.440875949
ENSG00000069998	HDHD5	27440	-0.005007197	0.883876605	0.944807299
ENSG00000070010	UFD1	7353	0.082423746	0.009976034	0.068473029
ENSG00000070018	LRP6	4040	-0.096260166	0.018800195	0.102159595
ENSG00000070019	GUCY2C	2984	-0.080975831	0.056980335	0.201632843
ENSG00000070031	SCT	6343	0.060679164	0.147905292	0.356352015
ENSG00000070047	PHRF1	57661	-2.89E-05	0.999258684	0.999662387
ENSG00000070061	ELP1	8518	-0.035300449	0.219538468	0.448367138
ENSG00000070081	NUCB2	4925	0.021052604	0.582727911	0.771958609
ENSG00000070087	PFN2	5217	0.023243702	0.54519769	0.744775812
ENSG00000070159	PTPN3	5774	-0.023002837	0.518070697	0.72481263
ENSG00000070182	SPTB	6710	-0.051622885	0.202431898	0.428941892
ENSG00000070190	DAPP1	27071	0.084418553	0.051675536	0.19035212
ENSG00000070193	FGF10	2255	-0.096366454	0.05126002	0.189407047
ENSG00000070214	SLC44A1	23446	0.025899749	0.419775907	0.646493457
ENSG00000070269	TMEM260	54916	0.032711728	0.251551333	0.48436948
ENSG00000070366	SMG6	23293	-0.052425931	0.096765279	0.277014288
ENSG00000070367	EXOC5	10640	0.002071951	0.940959522	0.972374176
ENSG00000070371	CLTCL1	8218	0.006574875	0.864443842	0.934115868
ENSG00000070388	FGF22	27006	-0.088405823	0.050141289	0.18700214
ENSG00000070404	FSTL3	10272	0.04522314	0.246700376	0.478718199
ENSG00000070413	DGCR2	9993	-0.035369609	0.226650407	0.456430105
ENSG00000070423	RNF126	55658	0.045434739	0.15247353	0.363011272
ENSG00000070444	MNT	4335	-0.001019642	0.969523412	0.986189154
ENSG00000070476	ZXDC	79364	-0.032545021	0.200631277	0.426389568
ENSG00000070495	JMJD6	23210	0.064732307	0.046349575	0.178239059
ENSG00000070501	POLB	5423	-0.018792249	0.616696973	0.794404726
ENSG00000070526	ST6GALNAC1	55808	0.106608896	0.036724457	0.153851768
ENSG00000070540	WIPI1	55062	0.038735334	0.28108937	0.517649418
ENSG00000070601	FRMPD1	22844	-0.008357418	0.825730558	0.915504065
ENSG00000070610	GBA2	57704	-0.067595656	0.020880303	0.108851469
ENSG00000070614	NDST1	3340	-0.089065718	0.009188247	0.064924946
ENSG00000070669	ASNS	440	0.005856173	0.878627187	0.941885769
ENSG00000070718	AP3M2	10947	-0.037622183	0.315410144	0.551843467
ENSG00000070729	CNGB1	1258	0.012468974	0.728052102	0.860471094
ENSG00000070731	ST6GALNAC2	10610	0.042747313	0.28623253	0.523016867
ENSG00000070756	PABPC1	26986	-0.002562613	0.944481716	0.974262534
ENSG00000070759	TESK2	10420	-0.075368787	0.061840145	0.212233489
ENSG00000070761	CFAP20	29105	0.027308946	0.379971609	0.611705644
ENSG00000070770	CSNK2A2	1459	-0.018227093	0.542426832	0.742716382
ENSG00000070778	PTPN21	11099	-0.097952228	0.015858051	0.091550668
ENSG00000070785	EIF2B3	8891	0.007489726	0.784940024	0.894021076
ENSG00000070808	CAMK2A	815	0.1139877	0.016749436	0.094642988
ENSG00000070814	TCOF1	6949	0.079748565	0.013433936	0.08227082
ENSG00000070831	CDC42	998	-0.056171693	0.018518864	0.101281459
ENSG00000070882	OSBPL3	26031	-0.141843889	0.00248147	0.028994924
ENSG00000070886	EPHA8	2046	-0.488354081	7.64E-05	0.002816285
ENSG00000070915	SLC12A3	6559	-0.04944526	0.225050395	0.454463162
ENSG00000070950	RAD18	56852	-0.013904433	0.661089192	0.821506357
ENSG00000070961	ATP2B1	490	-0.060189937	0.077907101	0.24438779
ENSG00000070985	TRPM5	29850	-0.0259292	0.488811911	0.703363348
ENSG00000071051	NCK2	8440	-0.020095257	0.57471401	0.766579047
ENSG00000071054	MAP4K4	9448	-0.05825831	0.100329305	0.282779442
ENSG00000071073	MGAT4A	11320	-0.101630335	0.018073953	0.099728935
ENSG00000071082	RPL31	6160	0.033168453	0.320675692	0.556519015
ENSG00000071127	WDR1	9948	-0.000344807	0.989065406	0.995560004
ENSG00000071189	SNX13	23161	-0.049880353	0.119794559	0.313699393
ENSG00000071205	ARHGAP10	79658	0.015466871	0.678133736	0.831372546
ENSG00000071242	RPS6KA2	6196	-0.121551365	0.002811071	0.031375444
ENSG00000071243	ING3	54556	-0.115214233	0.000433739	0.009179815
ENSG00000071246	VASH1	22846	-0.153360309	0.000209794	0.005679957
ENSG00000071282	LMCD1	29995	0.000412195	0.991273365	0.996080048
ENSG00000071462	BUD23	114049	0.095690269	0.003618872	0.036622168
ENSG00000071537	SEL1L	6400	-0.026045474	0.434335924	0.658461597
ENSG00000071539	TRIP13	9319	0.068629714	0.096669841	0.27690529
ENSG00000071553	ATP6AP1	537	0.00631721	0.846901721	0.924895974
ENSG00000071564	TCF3	6929	0.033353325	0.328484716	0.564020241
ENSG00000071575	TRIB2	28951	-0.036622121	0.344420943	0.579104785
ENSG00000071626	DAZAP1	26528	0.056121705	0.027216358	0.128219197
ENSG00000071655	MBD3	53615	-0.002311404	0.94149038	0.972797844
ENSG00000071677	PRLH	51052	0.051717938	0.204104557	0.430793221
ENSG00000071794	HLTF	6596	0.015874805	0.64510948	0.811717632
ENSG00000071859	FAM50A	9130	0.061480587	0.06758889	0.223406302
ENSG00000071889	FAM3A	60343	0.057448761	0.071954148	0.232814953
ENSG00000071894	CPSF1	29894	-0.009133789	0.793964502	0.898485847
ENSG00000071909	MYO3B	140469	0.013067564	0.720488691	0.855873147
ENSG00000071967	CYBRD1	79901	-0.091464506	0.042913733	0.169873373
ENSG00000071991	CDH19	28513	0.018195557	0.585316147	0.773654962
ENSG00000071994	PDCD2	5134	0.020513753	0.493354286	0.706884223
ENSG00000072041	SLC6A15	55117	0.041599614	0.266251614	0.501990047
ENSG00000072042	RDH11	51109	0.05710462	0.066588309	0.221568411
ENSG00000072062	PRKACA	5566	0.063728373	0.018624784	0.101616626
ENSG00000072071	ADGRL1	22859	-0.015012444	0.678171281	0.831372546
ENSG00000072110	ACTN1	87	0.012969064	0.709232243	0.849926983
ENSG00000072121	ZFYVE26	23503	0.026186213	0.402591073	0.631622641
ENSG00000072133	RPS6KA6	27330	-0.037073683	0.351169719	0.585210149
ENSG00000072134	EPN2	22905	0.010736154	0.745131457	0.871326822
ENSG00000072135	PTPN18	26469	0.017262492	0.555743107	0.752499637
ENSG00000072163	LIMS2	55679	-0.056993578	0.141113371	0.346203292
ENSG00000072182	ASIC4	55515	-0.107121155	0.028406523	0.131573293
ENSG00000072195	SPEG	10290	-0.040683414	0.308556978	0.544618799
ENSG00000072201	LNX1	84708	-0.038507774	0.269863087	0.506101412
ENSG00000072210	ALDH3A2	224	-0.038682881	0.314706843	0.551152168
ENSG00000072274	TFRC	7037	-0.055300689	0.166468454	0.382819727
ENSG00000072310	SREBF1	6720	0.006494854	0.866064747	0.934918426
ENSG00000072364	AFF4	27125	-0.06705317	0.049622777	0.186121447
ENSG00000072401	UBE2D1	7321	0.054967388	0.089696625	0.265241967
ENSG00000072415	MPP5	64398	-0.036933566	0.268227024	0.50385109
ENSG00000072422	RHOBTB1	9886	-0.092859894	0.014276684	0.085297095
ENSG00000072501	SMC1A	8243	-0.079000131	0.014586023	0.086487138
ENSG00000072506	HSD17B10	3028	0.097959484	0.002344072	0.028020064
ENSG00000072518	MARK2	2011	-0.05208543	0.093633988	0.271914453
ENSG00000072571	HMMR	3161	0.083417165	0.04480234	0.174794826
ENSG00000072609	CHFR	55743	0.018137212	0.533452553	0.736194348
ENSG00000072657	TRHDE	29953	-0.048808206	0.226194539	0.456069043
ENSG00000072682	P4HA2	8974	0.072746608	0.039401485	0.161141652
ENSG00000072694	FCGR2B	2213	0.020229268	0.600018318	0.78321989
ENSG00000072736	NFATC3	4775	-0.033395364	0.277107949	0.513580632
ENSG00000072756	TRNT1	51095	0.023602211	0.421750594	0.648117555
ENSG00000072778	ACADVL	37	0.003096311	0.92331538	0.963325514
ENSG00000072786	STK10	6793	-0.02206933	0.502163379	0.713237587
ENSG00000072803	FBXW11	23291	-0.027697098	0.332968906	0.568475314
ENSG00000072818	ACAP1	9744	0.005602829	0.884870003	0.945306579
ENSG00000072832	CRMP1	1400	-0.288759295	3.25E-05	0.001552195
ENSG00000072840	EVC	2121	-0.093910329	0.020790158	0.108627815
ENSG00000072849	DERL2	51009	0.028387882	0.303208007	0.539526225
ENSG00000072858	SIDT1	54847	-0.042603798	0.287931098	0.524876266
ENSG00000072864	NDE1	54820	0.01385335	0.65739486	0.818970509
ENSG00000072952	IRAG1	10335	-0.071571095	0.069152421	0.227105241
ENSG00000072954	TMEM38A	79041	0.024499288	0.530974826	0.734502627
ENSG00000072958	AP1M1	8907	0.054023006	0.035508349	0.150957376
ENSG00000073008	PVR	5817	-0.040047838	0.295431125	0.532541084
ENSG00000073050	XRCC1	7515	0.064323816	0.031777539	0.140894973
ENSG00000073060	SCARB1	949	0.029718208	0.426688084	0.652192089
ENSG00000073067	CYP2W1	54905	-0.291880514	0.001255685	0.01869646
ENSG00000073111	MCM2	4171	0.021903476	0.564359576	0.759227672
ENSG00000073146	MOV10L1	54456	-0.009810117	0.800084136	0.901550981
ENSG00000073150	PANX2	56666	-0.047073097	0.245864533	0.477869964
ENSG00000073169	SELENOO	83642	-0.017618854	0.592259562	0.778407263
ENSG00000073282	TP63	8626	-0.050866719	0.213270363	0.441050126
ENSG00000073331	ALPK1	80216	-0.014491695	0.668247198	0.825177243
ENSG00000073350	LLGL2	3993	0.029599184	0.411532008	0.639487684
ENSG00000073417	PDE8A	5151	-0.039588186	0.219933078	0.448888265
ENSG00000073464	CLCN4	1183	0.019341633	0.617558643	0.794884923
ENSG00000073536	NLE1	54475	-0.025902221	0.429281822	0.65421866
ENSG00000073578	SDHA	6389	0.049411469	0.114094352	0.304696474
ENSG00000073584	SMARCE1	6605	0.091624906	0.012088904	0.07695351
ENSG00000073598	FNDC8	54752	-0.129531514	0.010515865	0.070527673
ENSG00000073605	GSDMB	55876	0.089769278	0.050081611	0.18689186
ENSG00000073614	KDM5A	5927	-0.058022532	0.061666817	0.211858753
ENSG00000073670	ADAM11	4185	-0.065469498	0.117367667	0.30991185
ENSG00000073711	PPP2R3A	5523	-0.018130476	0.627941017	0.801712701
ENSG00000073712	FERMT2	10979	-0.066668868	0.074428465	0.237620422
ENSG00000073734	ABCB11	8647	-0.552314692	4.73E-06	0.000388147
ENSG00000073737	DHRS9	10170	-0.028717593	0.462636317	0.682721824
ENSG00000073754	CD5L	922	-0.036634221	0.328505968	0.564026647
ENSG00000073756	PTGS2	5743	0.003826046	0.918652675	0.961217969
ENSG00000073792	IGF2BP2	10644	0.259466288	0.001412835	0.020115249
ENSG00000073803	MAP3K13	9175	0.046237258	0.153731934	0.364390301
ENSG00000073849	ST6GAL1	6480	0.006920776	0.858303458	0.930635812
ENSG00000073861	TBX21	30009	0.02045858	0.597259941	0.781592534
ENSG00000073910	FRY	10129	-0.102116264	0.016479416	0.093725948
ENSG00000073921	PICALM	8301	-0.08023937	0.007050441	0.055423871
ENSG00000073969	NSF	4905	0.006153518	0.855726552	0.929466403
ENSG00000074047	GLI2	2736	-0.011996357	0.755792962	0.877284508
ENSG00000074054	CLASP1	23332	-0.077523797	0.003959214	0.038680135
ENSG00000074071	MRPS34	65993	0.111700182	0.002394335	0.028359123
ENSG00000074181	NOTCH3	4854	0.047535963	0.192980724	0.417153
ENSG00000074201	CLNS1A	1207	0.001743166	0.963015784	0.982716921
ENSG00000074211	PPP2R2C	5522	-0.191176834	0.006161959	0.050891301
ENSG00000074219	TEAD2	8463	0.011377652	0.767460152	0.883847658
ENSG00000074266	EED	8726	-0.026054163	0.409145283	0.637193798
ENSG00000074276	CDHR2	54825	-0.019376646	0.619311858	0.7959138
ENSG00000074317	SNCB	6620	-0.037791969	0.330840722	0.566403962
ENSG00000074319	TSG101	7251	0.050823692	0.071925226	0.232765434
ENSG00000074356	NCBP3	55421	-0.020423172	0.441417125	0.6641374
ENSG00000074370	ATP2A3	489	-0.087380931	0.051830987	0.190706514
ENSG00000074410	CA12	771	-0.038000123	0.338547105	0.573708668
ENSG00000074416	MGLL	11343	-0.290008845	1.26E-05	0.000777831
ENSG00000074527	NTN4	59277	-0.012780663	0.739848564	0.867725621
ENSG00000074582	BCS1L	617	0.029945959	0.286604697	0.52328806
ENSG00000074590	NUAK1	9891	-0.083355856	0.032935361	0.144012795
ENSG00000074603	DPP8	54878	-0.090143169	0.002729515	0.030786897
ENSG00000074621	SLC24A1	9187	-0.065230798	0.058029162	0.203620748
ENSG00000074657	ZNF532	55205	-0.06141729	0.092024497	0.269378974
ENSG00000074660	SCARF1	8578	-0.060845607	0.075014719	0.238704659
ENSG00000074695	LMAN1	3998	-0.030324968	0.337511495	0.572767808
ENSG00000074696	HACD3	51495	-0.031251132	0.374954401	0.607243692
ENSG00000074706	IPCEF1	26034	-0.09508409	0.034745603	0.148835091
ENSG00000074755	ZZEF1	23140	-0.072880515	0.020685319	0.108420341
ENSG00000074800	ENO1	2023	0.067447053	0.07836501	0.245155301
ENSG00000074803	SLC12A1	6557	0.067082887	0.120830648	0.315565421
ENSG00000074842	MYDGF	56005	0.062976538	0.05868667	0.205212101
ENSG00000074855	ANO8	57719	0.021965801	0.520800629	0.72690976
ENSG00000074935	TUBE1	51175	0.018635735	0.565928529	0.759930142
ENSG00000074964	ARHGEF10L	55160	-0.047392114	0.167818437	0.384540654
ENSG00000074966	TXK	7294	-0.059716558	0.150303209	0.359759878
ENSG00000075035	WSCD2	9671	-0.035202666	0.367670476	0.60119268
ENSG00000075043	KCNQ2	3785	-0.340171818	0.00092147	0.015095703
ENSG00000075073	TACR2	6865	-0.049095464	0.22023778	0.449054621
ENSG00000075089	ACTR6	64431	-0.015957424	0.582990476	0.772020503
ENSG00000075131	TIPIN	54962	0.02378983	0.464033926	0.683740998
ENSG00000075142	SRI	6717	-0.108155876	0.002489477	0.029046308
ENSG00000075151	EIF4G3	8672	-0.096028161	0.001449266	0.020461977
ENSG00000075188	NUP37	79023	0.060510589	0.038465778	0.158872447
ENSG00000075213	SEMA3A	10371	-0.032861923	0.40173189	0.631060423
ENSG00000075218	GTSE1	51512	0.007575858	0.844726531	0.924376081
ENSG00000075223	SEMA3C	10512	-0.004154607	0.914516356	0.95899793
ENSG00000075234	TTC38	55020	-0.006800587	0.837305622	0.921022877
ENSG00000075239	ACAT1	38	-0.03590028	0.315955214	0.552425492
ENSG00000075240	GRAMD4	23151	-0.028785797	0.37666951	0.60879828
ENSG00000075275	CELSR1	9620	0.008158343	0.833150162	0.918616827
ENSG00000075290	WNT8B	7479	-0.0773622	0.07722225	0.24292597
ENSG00000075292	ZNF638	27332	-0.015047304	0.49671925	0.709078494
ENSG00000075303	SLC25A40	55972	-0.054802504	0.065514493	0.219160177
ENSG00000075336	TIMM21	29090	0.02459929	0.407084021	0.635829292
ENSG00000075340	ADD2	119	0.017060046	0.655122787	0.817912567
ENSG00000075391	RASAL2	9462	-0.022206582	0.503952877	0.714721432
ENSG00000075399	VPS9D1	9605	0.02253159	0.490607899	0.704894393
ENSG00000075407	ZNF37A	7587	-0.039930333	0.195308441	0.420207451
ENSG00000075413	MARK3	4140	0.022989815	0.336770534	0.572131932
ENSG00000075415	SLC25A3	5250	-0.006889618	0.795947213	0.899718163
ENSG00000075420	FNDC3B	64778	-0.040983404	0.258012247	0.491809109
ENSG00000075426	FOSL2	2355	-0.028468871	0.406726067	0.635547732
ENSG00000075461	CACNG4	27092	-0.003357144	0.929082887	0.966064418
ENSG00000075539	FRYL	285527	-0.081114183	0.015741049	0.091169505
ENSG00000075568	TMEM131	23505	-0.018441534	0.498364801	0.71033258
ENSG00000075618	FSCN1	6624	-0.086017355	0.048272965	0.182796732
ENSG00000075624	ACTB	60	0.088460537	0.008545252	0.062179067
ENSG00000075643	MOCOS	55034	0.018114506	0.638841411	0.808021055
ENSG00000075651	PLD1	5337	-0.020639302	0.593152326	0.779003979
ENSG00000075673	ATP12A	479	-0.59901251	2.46E-05	0.001275063
ENSG00000075702	WDR62	284403	0.006475784	0.866034636	0.934918426
ENSG00000075711	DLG1	1739	-0.018960426	0.511774414	0.720607566
ENSG00000075785	RAB7A	7879	0.038004632	0.119174551	0.312711769
ENSG00000075790	BCAP29	55973	0.031309928	0.305018668	0.541162695
ENSG00000075826	SEC31B	25956	-0.07377704	0.067285345	0.223136143
ENSG00000075856	SART3	9733	-0.01247902	0.601102655	0.784039528
ENSG00000075884	ARHGAP15	55843	-0.022426892	0.559573243	0.755354365
ENSG00000075886	TUBA3D	113457	0.059230766	0.158078631	0.371086503
ENSG00000075891	PAX2	5076	0.075424683	0.093199281	0.2712601
ENSG00000075914	EXOSC7	23016	0.096815401	0.000557583	0.010845408
ENSG00000075945	KIFAP3	22920	0.061906125	0.034038236	0.147116658
ENSG00000075975	MKRN2	23609	-0.020065384	0.426965354	0.652508627
ENSG00000076003	MCM6	4175	0.034703819	0.339659465	0.574378094
ENSG00000076043	REXO2	25996	-0.071453245	0.042335284	0.168332812
ENSG00000076053	RBM7	10179	-0.091528334	0.005057311	0.045136422
ENSG00000076067	RBMS2	5939	-0.085018749	0.006028973	0.05031856
ENSG00000076108	BAZ2A	11176	-0.066681063	0.024966115	0.121733445
ENSG00000076201	PTPN23	25930	0.047616304	0.065649204	0.21945104
ENSG00000076242	MLH1	4292	0.030484601	0.265641217	0.501275362
ENSG00000076248	UNG	7374	-0.003479096	0.917531763	0.960810155
ENSG00000076258	FMO4	2329	0.10794787	0.009574464	0.066545118
ENSG00000076321	KLHL20	27252	0.026418524	0.330098692	0.565625012
ENSG00000076344	RGS11	8786	0.02833462	0.469608337	0.688207319
ENSG00000076351	SLC46A1	113235	0.062600428	0.110866198	0.30028555
ENSG00000076356	PLXNA2	5362	-0.102378151	0.014785056	0.087313475
ENSG00000076382	SPAG5	10615	0.141089029	0.004397423	0.041439535
ENSG00000076513	ANKRD13A	88455	-0.029972444	0.281611171	0.518256644
ENSG00000076554	TPD52	7163	-0.006087115	0.871724308	0.937921628
ENSG00000076555	ACACB	32	-0.264321852	9.57E-05	0.003287682
ENSG00000076604	TRAF4	9618	0.262686118	9.09E-07	0.000120854
ENSG00000076641	PAG1	55824	-0.033877868	0.372616561	0.605191712
ENSG00000076650	GPATCH1	55094	0.073598559	0.008957558	0.064109789
ENSG00000076662	ICAM3	3385	-0.008722732	0.821454952	0.913039719
ENSG00000076685	NT5C2	22978	-0.022561775	0.52353838	0.72872504
ENSG00000076706	MCAM	4162	-0.083043675	0.031355466	0.139640356
ENSG00000076716	GPC4	2239	0.01326247	0.732862901	0.863496564
ENSG00000076770	MBNL3	55796	-0.032340575	0.410081793	0.63815832
ENSG00000076826	CAMSAP3	57662	-0.007609569	0.825675577	0.915504065
ENSG00000076864	RAP1GAP	5909	-0.043853754	0.269133214	0.505170104
ENSG00000076924	XAB2	56949	0.011801897	0.685639762	0.835895414
ENSG00000076928	ARHGEF1	9138	0.062307094	0.047372956	0.180856596
ENSG00000076944	STXBP2	6813	0.072072709	0.037717188	0.156745932
ENSG00000076984	MAP2K7	5609	-0.027385133	0.318385565	0.55457766
ENSG00000077009	NMRK2	27231	-0.105588387	0.039908597	0.162352794
ENSG00000077044	DGKD	8527	-0.070438172	0.062227093	0.213078644
ENSG00000077063	CTTNBP2	83992	-0.065536759	0.125327229	0.322314359
ENSG00000077080	ACTL6B	51412	-2.367700156	5.34E-24	3.44E-20
ENSG00000077092	RARB	5915	-0.023121983	0.552192058	0.749931002
ENSG00000077097	TOP2B	7155	-0.01453764	0.605145672	0.786661332
ENSG00000077147	TM9SF3	56889	-0.008680744	0.748853691	0.873386803
ENSG00000077150	NFKB2	4791	0.139114997	0.000364126	0.00818153
ENSG00000077152	UBE2T	29089	0.155330613	0.001842622	0.02404372
ENSG00000077157	PPP1R12B	4660	-0.070724798	0.049439662	0.185599085
ENSG00000077232	DNAJC10	54431	-0.010429379	0.736751909	0.865828734
ENSG00000077235	GTF3C1	2975	-0.015778137	0.600776522	0.783709406
ENSG00000077238	IL4R	3566	0.006872057	0.848435448	0.92584428
ENSG00000077254	USP33	23032	-0.083510944	0.004946256	0.044476233
ENSG00000077264	PAK3	5063	-0.106857991	0.029451633	0.134477903
ENSG00000077274	CAPN6	827	0.054961845	0.180196568	0.401584317
ENSG00000077279	DCX	1641	-0.125389236	0.025436262	0.123260381
ENSG00000077312	SNRPA	6626	0.092682653	0.0036333	0.036710475
ENSG00000077327	SPAG6	9576	-0.047678374	0.216732999	0.4449063
ENSG00000077348	EXOSC5	56915	0.111709811	0.002562426	0.029520902
ENSG00000077380	DYNC1I2	1781	-0.019385072	0.509393456	0.718921686
ENSG00000077420	APBB1IP	54518	-0.007094439	0.850841252	0.927041149
ENSG00000077454	LRCH4	4034	-0.01714321	0.548861527	0.747678957
ENSG00000077458	FAM76B	143684	-0.094769502	0.004170053	0.040155006
ENSG00000077463	SIRT6	51548	0.069578196	0.02631822	0.125829618
ENSG00000077498	TYR	7299	-0.165707706	0.009864507	0.067997503
ENSG00000077514	POLD3	10714	-0.047394294	0.169988459	0.387428126
ENSG00000077522	ACTN2	88	-0.06511259	0.129057337	0.328210201
ENSG00000077549	CAPZB	832	-0.040184337	0.141307823	0.346472704
ENSG00000077585	GPR137B	7107	-0.051414234	0.175619944	0.394899525
ENSG00000077616	NAALAD2	10003	-0.042932786	0.267912705	0.503495481
ENSG00000077684	JADE1	79960	-0.060252144	0.068895148	0.226537662
ENSG00000077713	SLC25A43	203427	0.014056158	0.663962134	0.822768072
ENSG00000077721	UBE2A	7319	0.034995469	0.194123912	0.418584156
ENSG00000077782	FGFR1	2260	-0.277038262	0.000131547	0.004119294
ENSG00000077800	FKBP6	8468	0.000145729	0.996810988	0.998479226
ENSG00000077935	SMC1B	27127	-0.002451244	0.94692122	0.975450093
ENSG00000077942	FBLN1	2192	0.009667769	0.802295444	0.902689378
ENSG00000077943	ITGA8	8516	-0.246060467	3.68E-05	0.00170181
ENSG00000077984	CST7	8530	0.045779518	0.256296704	0.490193523
ENSG00000078018	MAP2	4133	-0.007430772	0.846138837	0.924648678
ENSG00000078043	PIAS2	9063	-0.086518081	0.007448906	0.057242234
ENSG00000078053	AMPH	273	0.004023334	0.915606357	0.959668031
ENSG00000078061	ARAF	369	0.062763177	0.014219097	0.08506252
ENSG00000078070	MCCC1	56922	0.020902637	0.568013336	0.761422686
ENSG00000078081	LAMP3	27074	0.13387315	0.015756067	0.091207257
ENSG00000078098	FAP	2191	-0.057691876	0.15295298	0.363507521
ENSG00000078114	NEBL	10529	-0.040484118	0.285680592	0.522460172
ENSG00000078124	ACER3	55331	0.036555996	0.334485481	0.56988579
ENSG00000078140	UBE2K	3093	-0.015332303	0.584245036	0.773014054
ENSG00000078142	PIK3C3	5289	-0.081812022	0.004606053	0.042491768
ENSG00000078177	N4BP2	55728	-0.090136415	0.016832599	0.094996177
ENSG00000078237	TIGAR	57103	0.022183117	0.511034077	0.720036945
ENSG00000078246	TULP3	7289	0.000453257	0.988374499	0.995300263
ENSG00000078269	SYNJ2	8871	-0.048191036	0.147120555	0.354912905
ENSG00000078295	ADCY2	108	-0.046392015	0.249498783	0.482031889
ENSG00000078304	PPP2R5C	5527	0.014751107	0.551818204	0.749748937
ENSG00000078319	PMS2P1	5379	0.021533393	0.42387977	0.649798261
ENSG00000078328	RBFOX1	54715	-0.106738233	0.039265897	0.160898559
ENSG00000078369	GNB1	2782	-0.051784439	0.044957104	0.175122715
ENSG00000078399	HOXA9	3205	-0.016734814	0.660091144	0.820784162
ENSG00000078401	EDN1	1906	0.017259295	0.656763507	0.818788853
ENSG00000078403	MLLT10	8028	-0.019510661	0.528535086	0.732671348
ENSG00000078487	ZCWPW1	55063	0.010910878	0.752484286	0.875199695
ENSG00000078549	ADCYAP1R1	117	-0.205723711	0.001244963	0.018614301
ENSG00000078579	FGF20	26281	-0.050514461	0.215856037	0.444058135
ENSG00000078589	P2RY10	27334	0.040771374	0.307322028	0.543588033
ENSG00000078596	ITM2A	9452	-0.08486849	0.054893088	0.196953121
ENSG00000078618	NRDC	4898	0.027291599	0.299174301	0.53605254
ENSG00000078668	VDAC3	7419	0.00823355	0.820128028	0.912194781
ENSG00000078674	PCM1	5108	-0.008142579	0.824909526	0.915103627
ENSG00000078687	TNRC6C	57690	-0.061119253	0.085383128	0.258051027
ENSG00000078699	CBFA2T2	9139	-0.065693685	0.023580879	0.117670451
ENSG00000078725	BRINP1	1620	-0.101627499	0.043653283	0.171963624
ENSG00000078747	ITCH	83737	-0.048659539	0.069869753	0.228426141
ENSG00000078795	PKD2L2	27039	0.006083815	0.873995777	0.939016022
ENSG00000078804	TP53INP2	58476	0.000217637	0.995332457	0.997781114
ENSG00000078808	SDF4	51150	0.004362821	0.885724086	0.94558107
ENSG00000078814	MYH7B	57644	-0.054873552	0.160932715	0.375024033
ENSG00000078898	BPIFB2	80341	-0.005822524	0.867086981	0.935640872
ENSG00000078900	TP73	7161	-0.028403177	0.469546998	0.688180086
ENSG00000078902	TOLLIP	54472	0.050272197	0.129043571	0.328201122
ENSG00000078967	UBE2D4	51619	0.07038021	0.009112601	0.064627396
ENSG00000079101	CLUL1	27098	-0.030235686	0.442697153	0.665275386
ENSG00000079102	RUNX1T1	862	-0.055995053	0.161784637	0.376116319
ENSG00000079112	CDH17	1015	-0.00457203	0.906044441	0.954518864
ENSG00000079134	THOC1	9984	0.051882276	0.096035521	0.276050196
ENSG00000079150	FKBP7	51661	-0.031722443	0.357370154	0.59164648
ENSG00000079156	OSBPL6	114880	-0.032162648	0.415458687	0.642835416
ENSG00000079215	SLC1A3	6507	-0.014779771	0.699796803	0.844251354
ENSG00000079246	XRCC5	7520	-0.013363622	0.566314489	0.76025813
ENSG00000079257	LXN	56925	-0.059559273	0.114625427	0.305607678
ENSG00000079263	SP140	11262	0.021011049	0.590503612	0.777269454
ENSG00000079277	MKNK1	8569	-0.019682912	0.437417338	0.660734078
ENSG00000079308	TNS1	7145	-0.099861011	0.012670263	0.079363746
ENSG00000079313	REXO1	57455	0.020915898	0.46988665	0.688525386
ENSG00000079332	SAR1A	56681	-0.012273498	0.655697145	0.818248829
ENSG00000079335	CDC14A	8556	-0.430354055	4.87E-07	7.36E-05
ENSG00000079337	RAPGEF3	10411	-0.009962217	0.791798876	0.897461273
ENSG00000079385	CEACAM1	634	0.075452365	0.082719606	0.25307231
ENSG00000079387	SENP1	29843	-0.040431603	0.145887633	0.353209146
ENSG00000079393	DUSP13	51207	0.000175887	0.996061632	0.998076947
ENSG00000079432	CIC	23152	-0.003067333	0.916380922	0.960165651
ENSG00000079435	LIPE	3991	-0.105576035	0.030429467	0.137154153
ENSG00000079459	FDFT1	2222	0.034884833	0.329083076	0.564535747
ENSG00000079462	PAFAH1B3	5050	0.203065798	1.52E-05	0.000894304
ENSG00000079482	OPHN1	4983	-0.185545933	6.30E-05	0.002467391
ENSG00000079616	KIF22	3835	0.044282677	0.188316393	0.411268327
ENSG00000079689	SCGN	10590	-0.202188558	0.006215147	0.051156174
ENSG00000079691	CARMIL1	55604	-0.055064628	0.114319069	0.30504353
ENSG00000079739	PGM1	5236	-0.038164603	0.289950062	0.527064808
ENSG00000079785	DDX1	1653	0.007521664	0.774301862	0.887961581
ENSG00000079805	DNM2	1785	-0.027827552	0.324480412	0.560103431
ENSG00000079819	EPB41L2	2037	-0.103531487	0.011809466	0.075940578
ENSG00000079841	RIMS1	22999	0.04416902	0.265618325	0.501261548
ENSG00000079931	MOXD1	26002	0.029335593	0.456187873	0.676984317
ENSG00000079950	STX7	8417	-0.02750267	0.356470588	0.590771452
ENSG00000079974	RABL2B	11158	0.03083509	0.322540682	0.558352482
ENSG00000079999	KEAP1	9817	0.006300358	0.832054268	0.918257703
ENSG00000080007	DDX43	55510	-0.022000684	0.563610229	0.75896996
ENSG00000080031	PTPRH	5794	0.005469262	0.88558008	0.945466581
ENSG00000080166	DCT	1638	-0.101400127	0.042005048	0.167681611
ENSG00000080189	SLC35C2	51006	-0.030355398	0.290583859	0.527590806
ENSG00000080200	CRYBG3	131544	-0.095752905	0.030850241	0.138335027
ENSG00000080224	EPHA6	285220	-0.352876172	0.000466157	0.009619264
ENSG00000080293	SCTR	6344	-0.075422826	0.084670317	0.2568434
ENSG00000080298	RFX3	5991	0.005667459	0.879961831	0.942531819
ENSG00000080345	RIF1	55183	-0.067409711	0.033031904	0.144284041
ENSG00000080371	RAB21	23011	-0.015156919	0.619043849	0.795768731
ENSG00000080493	SLC4A4	8671	-0.055865991	0.178480641	0.39892819
ENSG00000080503	SMARCA2	6595	-0.060307119	0.060580474	0.209758212
ENSG00000080511	RDH8	50700	-0.000529792	0.988283723	0.995292224
ENSG00000080546	SESN1	27244	-0.005012326	0.890070508	0.947683394
ENSG00000080561	MID2	11043	-0.045671083	0.196929326	0.422060716
ENSG00000080572	DNAAF6	139212	0.409681795	0.000333198	0.007683362
ENSG00000080573	COL5A3	50509	-0.011522293	0.765296003	0.882776494
ENSG00000080603	SRCAP	10847	-0.025159307	0.364872946	0.599236009
ENSG00000080608	PUM3	9933	0.074872216	0.044276382	0.1735632
ENSG00000080618	CPB2	1361	-0.166541287	0.010036124	0.068733549
ENSG00000080644	CHRNA3	1136	-0.088548815	0.054223021	0.195683101
ENSG00000080709	KCNN2	3781	0.015623728	0.684667579	0.835490998
ENSG00000080802	CNOT4	4850	-0.007018816	0.748926333	0.873427252
ENSG00000080815	PSEN1	5663	0.038723089	0.145672214	0.352899928
ENSG00000080819	CPOX	1371	-0.015415345	0.614748235	0.79319861
ENSG00000080822	CLDND1	56650	-0.048324737	0.085218164	0.257771177
ENSG00000080823	MOK	5891	0.023957526	0.506581878	0.71674478
ENSG00000080824	HSP90AA1	3320	0.057290999	0.104846101	0.290581218
ENSG00000080839	RBL1	5933	0.015402636	0.675412098	0.829537996
ENSG00000080845	DLGAP4	22839	0.028177583	0.346111409	0.58068861
ENSG00000080854	IGSF9B	22997	-0.252418746	0.000943809	0.015320633
ENSG00000080947	CROCCP3	114819	-0.127643178	0.000973739	0.01567281
ENSG00000080986	NDC80	10403	0.084198928	0.051738378	0.190480793
ENSG00000081014	AP4E1	23431	-0.085940325	0.009107441	0.064619272
ENSG00000081019	RSBN1	54665	-0.102146563	0.000302966	0.007208252
ENSG00000081026	MAGI3	260425	-0.105672606	0.010115453	0.068959457
ENSG00000081041	CXCL2	2920	0.086561595	0.063208857	0.215138125
ENSG00000081051	AFP	174	0.246358994	0.003239332	0.034153681
ENSG00000081052	COL4A4	1286	-0.107395538	0.028216764	0.131081826
ENSG00000081059	TCF7	6932	-0.029924842	0.443717498	0.666114643
ENSG00000081087	OSTM1	28962	-0.026135981	0.411927141	0.639761982
ENSG00000081138	CDH7	1005	0.019844228	0.575943341	0.767582682
ENSG00000081148	IMPG2	50939	-0.017788695	0.626601125	0.800852788
ENSG00000081154	PCNP	57092	-0.022993144	0.319221034	0.555130564
ENSG00000081177	EXD2	55218	0.033731389	0.240352535	0.472256957
ENSG00000081181	ARG2	384	0.046459762	0.239128273	0.471129092
ENSG00000081189	MEF2C	4208	-0.127002201	0.001835456	0.023991043
ENSG00000081237	PTPRC	5788	-0.024590809	0.530158847	0.733986594
ENSG00000081248	CACNA1S	779	-0.028373291	0.447700131	0.669469061
ENSG00000081277	PKP1	5317	0.114780394	0.030874581	0.138366093
ENSG00000081307	UBA5	79876	0.024668412	0.370194781	0.603236659
ENSG00000081320	STK17B	9262	-0.018418386	0.612704342	0.792000611
ENSG00000081377	CDC14B	8555	-0.039461683	0.289369599	0.526425361
ENSG00000081386	ZNF510	22869	-0.062649191	0.02732347	0.128423102
ENSG00000081479	LRP2	4036	-0.318240008	0.000934817	0.015198324
ENSG00000081665	ZNF506	440515	-0.097062987	0.005283707	0.046497492
ENSG00000081692	JMJD4	65094	0.108008446	0.003475485	0.035698574
ENSG00000081721	DUSP12	11266	0.12094284	0.000114182	0.003718551
ENSG00000081760	AACS	65985	-0.036902235	0.288600688	0.525650375
ENSG00000081791	DELE1	9812	-0.015552309	0.579973758	0.770243626
ENSG00000081803	CADPS2	93664	-0.07228718	0.078664434	0.245733798
ENSG00000081818	PCDHB4	56131	0.001726787	0.964429502	0.983462687
ENSG00000081842	PCDHA6	56142	-0.047787028	0.232881886	0.463999835
ENSG00000081853	PCDHGA2	56113	0.01643954	0.670114945	0.826135743
ENSG00000081870	HSPB11	51668	-0.004196404	0.899761296	0.951570239
ENSG00000081913	PHLPP1	23239	-0.099783719	0.013171886	0.081275863
ENSG00000081923	ATP8B1	5205	-0.044171704	0.249532937	0.482068941
ENSG00000081985	IL12RB2	3595	-0.011364173	0.755592836	0.87719501
ENSG00000082014	SMARCD3	6604	0.010403814	0.783964603	0.893396077
ENSG00000082068	WDR70	55100	0.023884025	0.333492734	0.569007505
ENSG00000082074	FYB1	2533	0.004750286	0.90216921	0.952737534
ENSG00000082126	MPP4	58538	0.001604182	0.966671483	0.984563744
ENSG00000082146	STRADB	55437	0.047922696	0.149845472	0.35909146
ENSG00000082153	BZW1	9689	-0.013704723	0.672446316	0.827600526
ENSG00000082175	PGR	5241	-0.03433639	0.366735831	0.600383166
ENSG00000082196	C1QTNF3	114899	-0.003482747	0.927982725	0.965590534
ENSG00000082212	ME2	4200	0.018538384	0.603854347	0.785726989
ENSG00000082213	C5orf22	55322	0.024748256	0.394491723	0.625024009
ENSG00000082258	CCNT2	905	-0.054896047	0.043175342	0.170554841
ENSG00000082269	FAM135A	57579	-0.117309871	0.008816144	0.063430464
ENSG00000082293	COL19A1	1310	-0.203705527	0.005752142	0.048792447
ENSG00000082397	EPB41L3	23136	0.002546962	0.947209852	0.975593715
ENSG00000082438	COBLL1	22837	-0.008328077	0.824625739	0.914921319
ENSG00000082458	DLG3	1741	-0.026497905	0.381157934	0.612693229
ENSG00000082482	KCNK2	3776	0.052090714	0.202856324	0.429345881
ENSG00000082497	SERTAD4	56256	-0.004562008	0.905297152	0.954365025
ENSG00000082512	TRAF5	7188	0.050562705	0.18135411	0.402936936
ENSG00000082515	MRPL22	29093	0.12810853	2.16E-05	0.001158181
ENSG00000082516	GEMIN5	25929	0.014613439	0.586998122	0.774777832
ENSG00000082556	OPRK1	4986	0.009574848	0.777036238	0.889492543
ENSG00000082641	NFE2L1	4779	-0.007053681	0.827036483	0.916175072
ENSG00000082684	SEMA5B	54437	0.137046638	0.00510917	0.045417067
ENSG00000082701	GSK3B	2932	-0.016290097	0.5488486	0.747678957
ENSG00000082781	ITGB5	3693	-0.099663205	0.012965713	0.08057515
ENSG00000082805	ERC1	23085	-0.066460154	0.047600003	0.181357759
ENSG00000082898	XPO1	7514	-0.003119749	0.90686464	0.954951901
ENSG00000082929	LINC01587	10141	0.003499227	0.921824321	0.96276875
ENSG00000082996	RNF13	11342	-0.000920212	0.973399585	0.988102486
ENSG00000083067	TRPM3	80036	-0.074097555	0.088128373	0.262655352
ENSG00000083093	PALB2	79728	0.015461889	0.58030149	0.770392827
ENSG00000083097	DOP1A	23033	-0.093877226	0.005920516	0.04967092
ENSG00000083099	LYRM2	57226	0.001041407	0.971690261	0.987207865
ENSG00000083123	BCKDHB	594	-0.104495742	0.003234788	0.034134547
ENSG00000083168	KAT6A	7994	-0.100202574	0.014495872	0.086111206
ENSG00000083223	TUT7	79670	-0.064342505	0.035351902	0.150471119
ENSG00000083290	ULK2	9706	-0.037709408	0.293295657	0.530330872
ENSG00000083307	GRHL2	79977	-0.02820918	0.371883324	0.604549848
ENSG00000083312	TNPO1	3842	-0.019228641	0.498507798	0.710473147
ENSG00000083444	PLOD1	5351	0.014336535	0.702287121	0.8455909
ENSG00000083454	P2RX5	5026	-0.016236067	0.669665605	0.825809414
ENSG00000083457	ITGAE	3682	0.095489096	0.006623643	0.053101311
ENSG00000083520	DIS3	22894	-0.062582273	0.031404722	0.139768104
ENSG00000083535	PIBF1	10464	-0.031639905	0.295532071	0.532549982
ENSG00000083544	TDRD3	81550	-0.067661223	0.024713698	0.120999898
ENSG00000083635	NUFIP1	26747	0.014374572	0.613047038	0.792225818
ENSG00000083642	PDS5B	23047	-0.035133246	0.2430669	0.474618862
ENSG00000083720	OXCT1	5019	-0.114451471	0.00937056	0.065661234
ENSG00000083750	RRAGB	10325	-0.028847489	0.349121097	0.583235882
ENSG00000083782	EPYC	1833	-0.034892968	0.363796956	0.597987532
ENSG00000083799	CYLD	1540	-0.063480204	0.058179118	0.203991287
ENSG00000083807	SLC27A5	10998	0.097715332	0.017048114	0.095943328
ENSG00000083812	ZNF324	25799	-0.053849737	0.085160296	0.257722582
ENSG00000083814	ZNF671	79891	-0.068178085	0.097440562	0.278015545
ENSG00000083817	ZNF416	55659	-0.042228164	0.180124999	0.401468104
ENSG00000083828	ZNF586	54807	-0.014287549	0.673089761	0.828012553
ENSG00000083838	ZNF446	55663	0.000698229	0.98360084	0.993106203
ENSG00000083844	ZNF264	9422	-0.126209422	0.000146585	0.004387352
ENSG00000083845	RPS5	6193	-0.015340451	0.656495557	0.818723952
ENSG00000083857	FAT1	2195	-0.096493872	0.032300645	0.142172687
ENSG00000083896	YTHDC1	91746	-0.008161134	0.657498883	0.819005012
ENSG00000083937	CHMP2B	25978	0.003316396	0.904917692	0.954118942
ENSG00000084070	SMAP2	64744	-0.005577795	0.857756255	0.930512624
ENSG00000084072	PPIE	10450	0.055870371	0.059390377	0.207065485
ENSG00000084073	ZMPSTE24	10269	-0.014876357	0.597779775	0.781879403
ENSG00000084090	STARD7	56910	0.013786995	0.608278203	0.788807831
ENSG00000084092	NOA1	84273	-0.010792212	0.693554369	0.841038525
ENSG00000084093	REST	5978	-0.063270595	0.028986333	0.13326179
ENSG00000084110	HAL	3034	-0.353869346	0.000176787	0.005024804
ENSG00000084112	SSH1	54434	-0.069975537	0.010222248	0.069378958
ENSG00000084207	GSTP1	2950	0.004370715	0.909744672	0.956599081
ENSG00000084234	APLP2	334	-0.052447262	0.148372874	0.356890921
ENSG00000084444	FAM234B	57613	-0.101044479	0.03510013	0.149815471
ENSG00000084453	SLCO1A2	6579	-0.043542334	0.257166201	0.49098435
ENSG00000084463	WBP11	51729	-0.03380829	0.308744092	0.544829572
ENSG00000084623	EIF3I	8668	0.022873299	0.425266753	0.65080875
ENSG00000084628	NKAIN1	79570	-0.009765375	0.791503704	0.897362101
ENSG00000084636	COL16A1	1307	0.023885878	0.534491382	0.737055007
ENSG00000084652	TXLNA	200081	-0.040500635	0.105953068	0.292382375
ENSG00000084674	APOB	338	-0.029498588	0.436398255	0.660216949
ENSG00000084676	NCOA1	8648	-0.040442046	0.18963733	0.413032158
ENSG00000084693	AGBL5	60509	-0.031788504	0.328315587	0.563850142
ENSG00000084710	EFR3B	22979	-0.092744056	0.04097145	0.164967098
ENSG00000084731	KIF3C	3797	-0.034344328	0.36492441	0.59926848
ENSG00000084733	RAB10	10890	0.010371427	0.675722552	0.829697703
ENSG00000084734	GCKR	2646	-0.008579493	0.824906393	0.915103627
ENSG00000084754	HADHA	3030	-0.001113245	0.962551736	0.982679532
ENSG00000084764	MAPRE3	22924	0.032611046	0.362911336	0.597117607
ENSG00000084774	CAD	790	-0.024154472	0.47046585	0.689064192
ENSG00000085063	CD59	966	-0.00418025	0.909943309	0.956599081
ENSG00000085117	CD82	3732	-0.014778695	0.701860117	0.84540925
ENSG00000085185	BCORL1	63035	-0.084233872	0.017125346	0.096276983
ENSG00000085224	ATRX	546	-0.115707702	0.00043133	0.009146861
ENSG00000085231	AK6	102157402	0.057521515	0.050547204	0.187850963
ENSG00000085265	FCN1	2219	0.069483393	0.109107997	0.297374949
ENSG00000085274	MYNN	55892	0.022491389	0.363482859	0.597654343
ENSG00000085276	MECOM	2122	-0.072213339	0.072940668	0.234864313
ENSG00000085365	SCAMP1	9522	-0.032562002	0.319081192	0.555008776
ENSG00000085377	PREP	5550	-0.066495604	0.070855158	0.230486904
ENSG00000085382	HACE1	57531	-0.084872874	0.018896231	0.102474028
ENSG00000085415	SEH1L	81929	0.043604678	0.191652381	0.415453319
ENSG00000085433	WDR47	22911	-0.073565978	0.013943422	0.084133589
ENSG00000085449	WDFY1	57590	-0.036689918	0.175786588	0.395043358
ENSG00000085465	OVGP1	5016	0.017749898	0.647275312	0.813299026
ENSG00000085491	SLC25A24	29957	-0.030439322	0.370782243	0.603814914
ENSG00000085511	MAP3K4	4216	-0.013879619	0.638491119	0.807937324
ENSG00000085514	PILRA	29992	0.044430497	0.23741185	0.46915438
ENSG00000085552	IGSF9	57549	0.013299283	0.726927764	0.859934409
ENSG00000085563	ABCB1	5243	-0.0540418	0.185731848	0.408478097
ENSG00000085644	ZNF213	7760	0.06706268	0.042149532	0.16793469
ENSG00000085662	AKR1B1	231	0.044097423	0.24283071	0.474359087
ENSG00000085719	CPNE3	8895	0.007300037	0.835292473	0.919655927
ENSG00000085721	RRN3	54700	0.009299279	0.739353433	0.867526786
ENSG00000085733	CTTN	2017	0.050564119	0.187084004	0.410001025
ENSG00000085741	WNT11	7481	0.065310081	0.128460942	0.327224131
ENSG00000085760	MTIF2	4528	0.027775235	0.307304776	0.543588033
ENSG00000085788	DDHD2	23259	-0.079724598	0.060696022	0.209912509
ENSG00000085831	TTC39A	22996	0.00101232	0.979131231	0.9909521
ENSG00000085832	EPS15	2060	-0.055534413	0.020244551	0.106852325
ENSG00000085840	ORC1	4998	0.007538728	0.845712833	0.924551443
ENSG00000085871	MGST2	4258	0.064311362	0.072082454	0.233089529
ENSG00000085872	CHERP	10523	0.009317488	0.743247297	0.86993687
ENSG00000085978	ATG16L1	55054	0.021819669	0.505772378	0.716103036
ENSG00000085982	USP40	55230	-0.031495539	0.267738542	0.503461255
ENSG00000085998	POMGNT1	55624	-0.064560556	0.029041311	0.133351699
ENSG00000085999	RAD54L	8438	-0.017746233	0.648243252	0.813995885
ENSG00000086015	MAST2	23139	-0.046042463	0.128888892	0.32791135
ENSG00000086061	DNAJA1	3301	0.082420568	0.007150695	0.055952366
ENSG00000086062	B4GALT1	2683	0.062410797	0.095872939	0.27568073
ENSG00000086065	CHMP5	51510	0.071884275	0.025430561	0.123251309
ENSG00000086102	NFX1	4799	-0.025607522	0.319685655	0.555609596
ENSG00000086159	AQP6	363	-0.035278847	0.360412025	0.594775979
ENSG00000086189	DIMT1	27292	-0.001811653	0.942810251	0.973352509
ENSG00000086200	IPO11	51194	-0.044716886	0.137147335	0.340761798
ENSG00000086205	FOLH1	2346	0.036746685	0.355369312	0.589553367
ENSG00000086232	EIF2AK1	27102	0.074663136	0.006370343	0.05189098
ENSG00000086288	NME8	51314	0.028239259	0.472624531	0.690740773
ENSG00000086289	EPDR1	54749	0.042993431	0.275732002	0.512209182
ENSG00000086300	SNX10	29887	0.035371853	0.357448267	0.591721545
ENSG00000086475	SEPHS1	22929	0.048826737	0.151825304	0.361923011
ENSG00000086504	MRPL28	10573	0.126585151	0.000362059	0.008144674
ENSG00000086506	HBQ1	3049	-0.013049819	0.698760409	0.843815047
ENSG00000086544	ITPKC	80271	0.068838473	0.043698073	0.172071519
ENSG00000086548	CEACAM6	4680	0.04414389	0.256724434	0.490619117
ENSG00000086570	FAT2	2196	-0.087033984	0.06390339	0.216401643
ENSG00000086589	RBM22	55696	0.018993921	0.413964626	0.641578083
ENSG00000086598	TMED2	10959	0.002315603	0.937700027	0.970719758
ENSG00000086619	ERO1B	56605	-0.019247992	0.621251447	0.796983435
ENSG00000086666	ZFAND6	54469	0.010478398	0.720938042	0.856183742
ENSG00000086696	HSD17B2	3294	0.046045783	0.244088467	0.475835176
ENSG00000086712	TXLNG	55787	-0.044745871	0.144327202	0.350872958
ENSG00000086717	PPEF1	5475	-0.040120689	0.310462373	0.546896975
ENSG00000086730	LAT2	7462	-0.013607104	0.706876831	0.848626541
ENSG00000086758	HUWE1	10075	-0.031408217	0.279417015	0.515958992
ENSG00000086827	ZW10	9183	-0.08363443	0.011981362	0.076597939
ENSG00000086848	ALG9	79796	-0.105035747	0.000643275	0.011983611
ENSG00000086967	MYBPC2	4606	0.116489642	0.025842682	0.124331457
ENSG00000086991	NOX4	50507	-0.032323581	0.404694939	0.633511709
ENSG00000087008	ACOX3	8310	0.017887889	0.620295781	0.796455725
ENSG00000087053	MTMR2	8898	-0.061280248	0.09077642	0.267063643
ENSG00000087074	PPP1R15A	23645	0.020186666	0.567744425	0.761320536
ENSG00000087076	HSD17B14	51171	0.066026688	0.112463373	0.302498975
ENSG00000087077	TRIP6	7205	0.073464357	0.065274462	0.21891961
ENSG00000087085	ACHE	43	-0.040788747	0.307637948	0.54396144
ENSG00000087086	FTL	2512	0.011006257	0.759508238	0.87906122
ENSG00000087087	SRRT	51593	0.032877416	0.204891074	0.431542067
ENSG00000087088	BAX	581	0.127891085	0.000108932	0.003602873
ENSG00000087095	NLK	51701	0.089461016	0.013849475	0.083874919
ENSG00000087111	PIGS	94005	0.134826004	0.000454887	0.0094656
ENSG00000087116	ADAMTS2	9509	-0.004775848	0.901354818	0.952296201
ENSG00000087128	TMPRSS11E	28983	-0.054082414	0.187292815	0.410257418
ENSG00000087152	ATXN7L3	56970	0.021245601	0.415131613	0.642672067
ENSG00000087157	PGS1	9489	-0.019335948	0.543501266	0.743428625
ENSG00000087191	PSMC5	5705	0.253908077	4.10E-08	1.07E-05
ENSG00000087206	UIMC1	51720	0.004690807	0.848378024	0.92584428
ENSG00000087237	CETP	1071	-0.236856344	3.34E-05	0.001581317
ENSG00000087245	MMP2	4313	-0.015815454	0.683264888	0.834660747
ENSG00000087250	MT3	4504	0.027050049	0.463751289	0.683544769
ENSG00000087253	LPCAT2	54947	-0.0607048	0.116033079	0.307577475
ENSG00000087258	GNAO1	2775	-0.288371195	0.000668138	0.012220473
ENSG00000087263	OGFOD1	55239	0.024159224	0.398451444	0.628290493
ENSG00000087266	SH3BP2	6452	-0.114682627	0.000706415	0.012675698
ENSG00000087269	NOP14	8602	-0.043815706	0.119482582	0.313137165
ENSG00000087274	ADD1	118	-0.045444166	0.069042152	0.22681639
ENSG00000087299	L2HGDH	79944	0.046312209	0.152826295	0.363363285
ENSG00000087301	TXNDC16	57544	-0.016690624	0.655572147	0.818213545
ENSG00000087302	RTRAF	51637	0.113113158	9.37E-05	0.003248266
ENSG00000087303	NID2	22795	-0.05641914	0.154846913	0.366354276
ENSG00000087338	GMCL1	64395	-0.023192205	0.37613315	0.608204256
ENSG00000087365	SF3B2	10992	0.039622859	0.148862266	0.357693902
ENSG00000087448	KLHL42	57542	-0.096958374	0.003145259	0.033548388
ENSG00000087460	GNAS	2778	-0.018300084	0.616930376	0.794574927
ENSG00000087470	DNM1L	10059	0.017367255	0.553096666	0.750572769
ENSG00000087494	PTHLH	5744	-0.160841318	0.009377644	0.065682276
ENSG00000087495	PHACTR3	116154	-0.40342298	1.45E-06	0.000166681
ENSG00000087502	ERGIC2	51290	0.01621958	0.610065615	0.790223827
ENSG00000087510	TFAP2C	7022	-0.048297595	0.222346598	0.451178286
ENSG00000087586	AURKA	6790	-0.014800768	0.702807623	0.845918123
ENSG00000087589	CASS4	57091	0.026491884	0.494468285	0.707472712
ENSG00000087842	PIR	8544	0.067135582	0.104650658	0.290239453
ENSG00000087884	AAMDC	28971	0.024375171	0.529190755	0.733105806
ENSG00000087903	RFX2	5990	0.025583361	0.478438183	0.695009185
ENSG00000087995	METTL2A	339175	0.122637723	0.000521806	0.010391209
ENSG00000088002	SULT2B1	6820	0.030595386	0.43639354	0.660216949
ENSG00000088035	ALG6	29929	-0.01269575	0.690833165	0.839357307
ENSG00000088038	CNOT3	4849	0.025814057	0.370497908	0.603550725
ENSG00000088053	GP6	51206	0.01194338	0.757549945	0.878152333
ENSG00000088179	PTPN4	5775	-0.080719223	0.005744716	0.048755112
ENSG00000088205	DDX18	8886	0.005144606	0.844136911	0.924241057
ENSG00000088247	KHSRP	8570	0.048315555	0.093787259	0.272138603
ENSG00000088256	GNA11	2767	-0.046370954	0.110273859	0.299350051
ENSG00000088280	ASAP3	55616	-0.058788429	0.093861469	0.272157679
ENSG00000088298	EDEM2	55741	0.073763806	0.017666765	0.098287319
ENSG00000088305	DNMT3B	1789	0.015307041	0.692665072	0.840651627
ENSG00000088320	REM1	28954	0.040876209	0.30420789	0.540379439
ENSG00000088325	TPX2	22974	0.083498652	0.05150643	0.189946557
ENSG00000088340	FER1L4	80307	-0.057880068	0.164626116	0.38027294
ENSG00000088356	PDRG1	81572	-0.032642528	0.349423302	0.583477825
ENSG00000088367	EPB41L1	2036	0.040493727	0.252680551	0.485668984
ENSG00000088386	SLC15A1	6564	-0.043445578	0.260155812	0.494343648
ENSG00000088387	DOCK9	23348	-0.063195295	0.056848504	0.201321252
ENSG00000088448	ANKRD10	55608	-0.003676358	0.91152793	0.957620029
ENSG00000088451	TGDS	23483	0.017534494	0.570705643	0.763415141
ENSG00000088538	DOCK3	1795	-0.1300549	0.017601611	0.098046971
ENSG00000088543	C3orf18	51161	0.036828675	0.341669056	0.576450136
ENSG00000088682	COQ9	57017	0.048154267	0.144108109	0.350720809
ENSG00000088726	TMEM40	55287	-0.09188535	0.055577672	0.198436208
ENSG00000088727	KIF9	64147	0.103437957	0.005408167	0.04720561
ENSG00000088756	ARHGAP28	79822	-0.059182243	0.146198358	0.353536009
ENSG00000088766	CRLS1	54675	0.041174332	0.176953119	0.397009887
ENSG00000088808	PPP1R13B	23368	-0.032092803	0.304754847	0.540903307
ENSG00000088812	ATRN	8455	-0.019514858	0.51371642	0.722047124
ENSG00000088826	SMOX	54498	0.057783382	0.15648976	0.368512207
ENSG00000088827	SIGLEC1	6614	0.054418159	0.178579699	0.398990776
ENSG00000088832	FKBP1A	2280	-0.005471254	0.861000169	0.932118543
ENSG00000088833	NSFL1C	55968	0.081902342	0.005360555	0.047004568
ENSG00000088836	SLC4A11	83959	0.123571993	0.018831294	0.102231916
ENSG00000088854	C20orf194	25943	-0.063095621	0.048603018	0.183508832
ENSG00000088876	ZNF343	79175	-0.014409765	0.585330266	0.773654962
ENSG00000088881	EBF4	57593	-0.030307531	0.440590072	0.663626761
ENSG00000088882	CPXM1	56265	-0.000721341	0.985140265	0.99392149
ENSG00000088888	MAVS	57506	-0.09212223	0.003280686	0.034422614
ENSG00000088899	LZTS3	9762	0.069020806	0.104763072	0.290392897
ENSG00000088930	XRN2	22803	-0.001103472	0.96828981	0.985370255
ENSG00000088970	KIZ	55857	0.001162709	0.968721902	0.985716486
ENSG00000088986	DYNLL1	8655	0.087254971	0.002046226	0.025760683
ENSG00000088992	TESC	54997	0.007192079	0.852826584	0.928089005
ENSG00000089006	SNX5	27131	0.0052048	0.853745506	0.928611003
ENSG00000089009	RPL6	6128	-0.010825978	0.72947864	0.861507216
ENSG00000089012	SIRPG	55423	0.040575881	0.309012753	0.545154247
ENSG00000089022	MAPKAPK5	8550	-0.004353169	0.864062762	0.933829462
ENSG00000089041	P2RX7	5027	-0.019410802	0.607074729	0.788140475
ENSG00000089048	ESF1	51575	0.04260053	0.157858468	0.370813044
ENSG00000089050	RBBP9	10741	0.040049315	0.2264618	0.456254337
ENSG00000089053	ANAPC5	51433	0.036535559	0.12462288	0.320964487
ENSG00000089057	SLC23A2	9962	-0.069130173	0.044287648	0.173586225
ENSG00000089060	SLC8B1	80024	0.002793321	0.922854325	0.963325514
ENSG00000089063	TMEM230	29058	0.028278496	0.33561453	0.570787194
ENSG00000089091	DZANK1	55184	0.036611395	0.306665972	0.543126529
ENSG00000089094	KDM2B	84678	0.014864825	0.611111777	0.791100624
ENSG00000089101	CFAP61	26074	-0.013826292	0.720424369	0.855857876
ENSG00000089116	LHX5	64211	-0.049994809	0.197245897	0.422401722
ENSG00000089123	TASP1	55617	0.002118231	0.940141055	0.971933994
ENSG00000089127	OAS1	4938	0.257995419	0.000222321	0.005885479
ENSG00000089154	GCN1	10985	-0.033367064	0.254808356	0.488391533
ENSG00000089157	RPLP0	6175	-0.000882018	0.978976053	0.990888509
ENSG00000089159	PXN	5829	0.019504054	0.539564575	0.740637937
ENSG00000089163	SIRT4	23409	0.029672286	0.394918284	0.62538442
ENSG00000089169	RPH3A	22895	-0.075434557	0.088999837	0.264127756
ENSG00000089177	KIF16B	55614	-0.014527715	0.699274346	0.844064433
ENSG00000089195	TRMT6	51605	0.050055359	0.114616573	0.305607678
ENSG00000089199	CHGB	1114	-1.768242661	1.54E-13	1.62E-10
ENSG00000089220	PEBP1	5037	-0.006361449	0.833867525	0.918998579
ENSG00000089225	TBX5	6910	-0.090814185	0.033882898	0.146701329
ENSG00000089234	BRAP	8315	-0.003098182	0.892259566	0.948750531
ENSG00000089248	ERP29	10961	0.014197528	0.638926664	0.808065385
ENSG00000089250	NOS1	4842	-0.064893116	0.130233962	0.330038665
ENSG00000089280	FUS	2521	0.059099629	0.038139195	0.15793076
ENSG00000089289	IGBP1	3476	-0.006442348	0.839005313	0.921805876
ENSG00000089327	FXYD5	53827	0.031088401	0.425369668	0.650930628
ENSG00000089335	ZNF302	55900	-0.07482665	0.020174672	0.106675895
ENSG00000089351	GRAMD1A	57655	0.084799514	0.009185167	0.064924946
ENSG00000089356	FXYD3	5349	0.152229371	0.002560118	0.029506899
ENSG00000089472	HEPH	9843	-0.040193886	0.304051353	0.540160988
ENSG00000089486	CDIP1	29965	-0.01578916	0.652170694	0.81612649
ENSG00000089505	CMTM1	113540	-0.067658522	0.0698626	0.228426141
ENSG00000089558	KCNH4	23415	-0.048549579	0.230279051	0.461027668
ENSG00000089597	GANAB	23193	-0.02018348	0.482315521	0.698089966
ENSG00000089639	GMIP	51291	0.023923373	0.459309993	0.679799907
ENSG00000089682	RBM41	55285	-0.069361818	0.022372898	0.113644583
ENSG00000089685	BIRC5	332	0.047550943	0.239120235	0.471129092
ENSG00000089692	LAG3	3902	0.133135074	0.014336989	0.085482871
ENSG00000089693	MLF2	8079	0.050854764	0.122279165	0.317673199
ENSG00000089723	OTUB2	78990	0.067628824	0.069913934	0.228437976
ENSG00000089737	DDX24	57062	0.023779004	0.339878363	0.574573279
ENSG00000089775	ZBTB25	7597	0.011428284	0.692349058	0.840526797
ENSG00000089818	NECAP1	25977	-0.00773024	0.800479223	0.901806771
ENSG00000089820	ARHGAP4	393	0.046994099	0.222729659	0.45173201
ENSG00000089847	ANKRD24	170961	-0.034859248	0.378226716	0.610331155
ENSG00000089876	DHX32	55760	0.007736248	0.810444993	0.906876444
ENSG00000089902	RCOR1	23186	-0.042086638	0.175321416	0.39447625
ENSG00000089916	GPATCH2L	55668	-0.096336317	0.001952309	0.02499854
ENSG00000090006	LTBP4	8425	-0.052248109	0.166350349	0.382695739
ENSG00000090013	BLVRB	645	0.120929916	0.006228646	0.051214902
ENSG00000090020	SLC9A1	6548	-0.003227057	0.920704609	0.962161873
ENSG00000090054	SPTLC1	10558	-0.031146166	0.232215488	0.463351439
ENSG00000090060	PAPOLA	10914	-0.012135476	0.62021652	0.796449258
ENSG00000090061	CCNK	8812	0.021106462	0.471495236	0.689904688
ENSG00000090097	PCBP4	57060	0.013760144	0.699164562	0.844064433
ENSG00000090104	RGS1	5996	0.070714252	0.094461269	0.273306015
ENSG00000090238	YPEL3	83719	-0.000366924	0.991847072	0.996211897
ENSG00000090263	MRPS33	51650	0.083516983	0.009134222	0.064700965
ENSG00000090266	NDUFB2	4708	0.074559124	0.021196035	0.10971564
ENSG00000090273	NUDC	10726	0.034413635	0.253860263	0.487154439
ENSG00000090316	MAEA	10296	-0.01165153	0.632667233	0.804701525
ENSG00000090339	ICAM1	3383	0.18046208	0.001158721	0.017716606
ENSG00000090372	STRN4	29888	0.05904215	0.028760702	0.132679242
ENSG00000090376	IRAK3	11213	-0.271968593	0.000329059	0.007650922
ENSG00000090382	LYZ	4069	0.004630397	0.903109984	0.95318077
ENSG00000090432	MUL1	79594	-0.042504532	0.077848604	0.244251892
ENSG00000090447	TFAP4	7023	0.059183773	0.090390202	0.266459879
ENSG00000090470	PDCD7	10081	-0.034364752	0.193731561	0.41813025
ENSG00000090487	SPG21	51324	0.026978792	0.308143955	0.544218031
ENSG00000090512	FETUB	26998	-0.023838075	0.483836709	0.699217977
ENSG00000090520	DNAJB11	51726	0.106045568	0.002130263	0.026364969
ENSG00000090530	P3H2	55214	0.009854646	0.799510831	0.901368128
ENSG00000090534	THPO	7066	0.112434136	0.029287418	0.133999389
ENSG00000090539	CHRD	8646	-0.01437466	0.707934386	0.849041236
ENSG00000090554	FLT3LG	2323	0.077566983	0.042335511	0.168332812
ENSG00000090565	RAB11FIP3	9727	-0.010954268	0.755592783	0.87719501
ENSG00000090581	GNPTG	84572	0.048902867	0.142205702	0.347905743
ENSG00000090612	ZNF268	10795	-0.063899341	0.057698181	0.203101383
ENSG00000090615	GOLGA3	2802	-0.065718238	0.013130623	0.081161269
ENSG00000090621	PABPC4	8761	0.013782422	0.676268671	0.830083306
ENSG00000090659	CD209	30835	-0.16757792	0.004069331	0.039432817
ENSG00000090661	CERS4	79603	-0.023191871	0.546080928	0.745531666
ENSG00000090674	MCOLN1	57192	0.025244954	0.390313386	0.621103353
ENSG00000090686	USP48	84196	-0.084248369	0.000534505	0.010562462
ENSG00000090776	EFNB1	1947	-0.07472868	0.038490291	0.15893291
ENSG00000090857	PDPR	55066	-0.050741912	0.150975159	0.360803073
ENSG00000090861	AARS1	16	0.033317017	0.346662354	0.581077483
ENSG00000090863	GLG1	2734	-0.044638104	0.148258086	0.356748098
ENSG00000090889	KIF4A	24137	0.046535952	0.241838002	0.473318263
ENSG00000090905	TNRC6A	27327	-0.036356688	0.189686993	0.413112373
ENSG00000090924	PLEKHG2	64857	-0.010613945	0.768791886	0.884463729
ENSG00000090932	DLL3	10683	-0.15466032	0.013384577	0.08206913
ENSG00000090971	NAT14	57106	0.05348561	0.162414916	0.377031697
ENSG00000090975	PITPNM2	57605	-0.077219507	0.060370021	0.209144569
ENSG00000090989	EXOC1	55763	-0.030692538	0.229768086	0.460523283
ENSG00000091009	RBM27	54439	0.009051206	0.712119788	0.851491274
ENSG00000091010	POU4F3	5459	-0.013124973	0.728180046	0.860561836
ENSG00000091039	OSBPL8	114882	-0.130608249	0.002305388	0.027706376
ENSG00000091073	DTX2	113878	0.028921331	0.411295173	0.639304825
ENSG00000091106	NLRC4	58484	-0.04616573	0.207770274	0.435013521
ENSG00000091127	PUS7	54517	0.018115736	0.599179529	0.782633254
ENSG00000091128	LAMB4	22798	0.069312454	0.08937414	0.264730181
ENSG00000091129	NRCAM	4897	-0.352087946	0.000177812	0.00504079
ENSG00000091136	LAMB1	3912	-0.069819966	0.068178941	0.224848713
ENSG00000091137	SLC26A4	5172	0.038037667	0.3393364	0.574139497
ENSG00000091138	SLC26A3	1811	-0.428863487	0.00018426	0.005184877
ENSG00000091140	DLD	1738	-0.005521007	0.846564168	0.924791202
ENSG00000091157	WDR7	23335	-0.024638341	0.41983416	0.646521309
ENSG00000091164	TXNL1	9352	0.020239796	0.483564296	0.698985446
ENSG00000091181	IL5RA	3568	0.015658939	0.683419203	0.834817576
ENSG00000091262	ABCC6	368	-0.067501725	0.114196727	0.304873478
ENSG00000091317	CMTM6	54918	-0.006054153	0.852527926	0.92789162
ENSG00000091409	ITGA6	3655	-0.071750271	0.088476505	0.263172613
ENSG00000091428	RAPGEF4	11069	-0.105902791	0.015864758	0.091564423
ENSG00000091436	MAP3K20	51776	-0.012614038	0.725113494	0.858858126
ENSG00000091482	SMPX	23676	0.270310674	0.002500272	0.029125179
ENSG00000091483	FH	2271	0.125274162	0.000276636	0.006829143
ENSG00000091490	SEL1L3	23231	0.020198435	0.604729374	0.78634844
ENSG00000091513	TF	7018	0.062792251	0.140233546	0.345021254
ENSG00000091527	CDV3	55573	-0.079315292	0.025609332	0.123670867
ENSG00000091536	MYO15A	51168	-0.019549002	0.613956863	0.792679796
ENSG00000091542	ALKBH5	54890	0.007816013	0.769461748	0.884785999
ENSG00000091592	NLRP1	22861	-0.069646662	0.07130325	0.231389601
ENSG00000091622	PITPNM3	83394	-0.253715927	0.00023586	0.006150914
ENSG00000091640	SPAG7	9552	0.049827058	0.110936699	0.300370853
ENSG00000091651	ORC6	23594	0.066070781	0.113219223	0.303416584
ENSG00000091656	ZFHX4	79776	-0.099173312	0.026071314	0.125118557
ENSG00000091704	CPA1	1357	-0.232760943	0.003094629	0.033195333
ENSG00000091732	ZC3HC1	51530	0.082695203	0.002329655	0.027909913
ENSG00000091831	ESR1	2099	0.033645304	0.386218824	0.61753192
ENSG00000091844	RGS17	26575	-0.116821797	0.003369306	0.035103621
ENSG00000091879	ANGPT2	285	-0.111797856	0.007527621	0.057585946
ENSG00000091947	TMEM101	84336	0.080938394	0.063357251	0.215527135
ENSG00000091972	CD200	4345	-0.024430306	0.504792844	0.715345414
ENSG00000091986	CCDC80	151887	-0.112490506	0.017031771	0.095868112
ENSG00000092009	CMA1	1215	-0.077999526	0.084817213	0.257119399
ENSG00000092010	PSME1	5720	0.203576751	8.40E-07	0.000113149
ENSG00000092020	PPP2R3C	55012	0.019734814	0.502800164	0.713663384
ENSG00000092036	HAUS4	54930	0.053919108	0.070384598	0.229536074
ENSG00000092051	JPH4	84502	-0.151299176	0.002700924	0.030507178
ENSG00000092054	MYH7	4625	0.005697694	0.866086869	0.934918426
ENSG00000092067	CEBPE	1053	-0.008036023	0.835219389	0.919655927
ENSG00000092068	SLC7A8	23428	-0.028633447	0.466453237	0.685661592
ENSG00000092094	OSGEP	55644	0.047187953	0.085199755	0.257771177
ENSG00000092096	SLC22A17	51310	-0.104045321	0.024193409	0.119711132
ENSG00000092098	RNF31	55072	0.022069061	0.454556004	0.675590393
ENSG00000092108	SCFD1	23256	0.04989034	0.077590364	0.243702937
ENSG00000092140	G2E3	55632	0.004794817	0.878342664	0.941737566
ENSG00000092148	HECTD1	25831	-0.05934252	0.046036672	0.177530176
ENSG00000092199	HNRNPC	3183	0.066323632	0.001698486	0.022791147
ENSG00000092200	RPGRIP1	57096	0.000950457	0.978545865	0.990692777
ENSG00000092201	SUPT16H	11198	0.021961357	0.425255665	0.65080875
ENSG00000092203	TOX4	9878	0.073905085	0.002986146	0.032475343
ENSG00000092208	GEMIN2	8487	0.062583415	0.043379045	0.171192208
ENSG00000092295	TGM1	7051	-0.113142366	0.022722971	0.11481324
ENSG00000092330	TINF2	26277	0.017241081	0.479140189	0.695573636
ENSG00000092345	DAZL	1618	0.024819073	0.499740008	0.711496681
ENSG00000092421	SEMA6A	57556	0.010128268	0.793922386	0.898485847
ENSG00000092439	TRPM7	54822	-0.133621781	6.31E-05	0.002467391
ENSG00000092445	TYRO3	7301	-0.045658918	0.226428871	0.456216547
ENSG00000092470	WDR76	79968	0.010172295	0.780150835	0.891107136
ENSG00000092529	CAPN3	825	-0.011448802	0.767083224	0.883634857
ENSG00000092531	SNAP23	8773	-0.018197416	0.507879923	0.717761111
ENSG00000092607	TBX15	6913	-0.067295617	0.091783555	0.268961879
ENSG00000092621	PHGDH	26227	0.040576771	0.309534985	0.545766198
ENSG00000092758	COL9A3	1299	0.005817206	0.875074091	0.939601854
ENSG00000092820	EZR	7430	0.025579986	0.451718246	0.673157636
ENSG00000092841	MYL6	4637	0.029368232	0.322573593	0.55836783
ENSG00000092847	AGO1	26523	-0.094099136	0.000995918	0.015938
ENSG00000092850	TEKT2	27285	0.24824621	0.00096393	0.015572079
ENSG00000092853	CLSPN	63967	-0.029938958	0.445656143	0.667633883
ENSG00000092871	RFFL	117584	-0.031165718	0.328544936	0.564027037
ENSG00000092929	UNC13D	201294	0.086918608	0.048856618	0.184140427
ENSG00000092931	MFSD11	79157	-0.013978904	0.650806049	0.815496205
ENSG00000092964	DPYSL2	1808	-0.087525173	0.023478753	0.117342733
ENSG00000092969	TGFB2	7042	0.042058722	0.29429719	0.531394638
ENSG00000092978	GPATCH2	55105	0.112792858	0.004423754	0.041590264
ENSG00000093000	NUP50	10762	-0.036466513	0.19785754	0.423220377
ENSG00000093009	CDC45	8318	0.077102522	0.071291155	0.231389601
ENSG00000093010	COMT	1312	0.118574708	0.002873621	0.031690551
ENSG00000093072	ADA2	51816	0.034390096	0.378555912	0.610516498
ENSG00000093134	VNN3	55350	0.541313148	6.80E-05	0.002585249
ENSG00000093144	ECHDC1	55862	-0.031297097	0.408282524	0.636866925
ENSG00000093167	LRRFIP2	9209	0.121760139	0.000859673	0.014390916
ENSG00000093183	SEC22C	9117	-0.007718664	0.780125651	0.891107136
ENSG00000093217	XYLB	9942	0.047105012	0.196516855	0.421513465
ENSG00000094631	HDAC6	10013	-0.051633419	0.039641635	0.161755624
ENSG00000094755	GABRP	2568	0.040303213	0.288927746	0.525918748
ENSG00000094796	KRT31	3881	-0.00781157	0.82073282	0.912678258
ENSG00000094804	CDC6	990	0.39653413	7.07E-06	0.000517579
ENSG00000094841	UPRT	139596	0.017472567	0.52101188	0.72706318
ENSG00000094880	CDC23	8697	0.022739389	0.364700825	0.599075586
ENSG00000094914	AAAS	8086	-0.002921333	0.906150575	0.954518864
ENSG00000094916	CBX5	23468	-0.093765417	0.004261432	0.040718245
ENSG00000094963	FMO2	2327	0.04209199	0.291651167	0.528842602
ENSG00000094975	SUCO	51430	0.037428294	0.290854077	0.52787301
ENSG00000095002	MSH2	4436	-0.029058563	0.387639167	0.618880743
ENSG00000095015	MAP3K1	4214	-0.108189141	0.011318455	0.07403363
ENSG00000095059	DHPS	1725	0.013191371	0.674139055	0.828586282
ENSG00000095066	HOOK2	29911	-0.082480892	0.01649713	0.093776995
ENSG00000095110	NXPE1	120400	-0.368805461	0.000272319	0.006767834
ENSG00000095139	ARCN1	372	-0.047966992	0.095516915	0.275074701
ENSG00000095203	EPB41L4B	54566	-0.065536628	0.096655581	0.27690529
ENSG00000095209	TMEM38B	55151	0.014925399	0.700735494	0.844908843
ENSG00000095261	PSMD5	5711	0.015414865	0.629520237	0.802601527
ENSG00000095303	PTGS1	5742	-0.126594876	0.005383526	0.047092686
ENSG00000095319	NUP188	23511	-0.005217315	0.849588898	0.926526194
ENSG00000095321	CRAT	1384	0.068006246	0.110248971	0.299339264
ENSG00000095370	SH2D3C	10044	-0.046070101	0.202682601	0.429200826
ENSG00000095380	NANS	54187	0.121186036	0.00108544	0.016961851
ENSG00000095383	TBC1D2	55357	-0.003655853	0.910858691	0.957185132
ENSG00000095397	WHRN	25861	0.065519523	0.082988327	0.253533
ENSG00000095464	PDE6C	5146	0.02573673	0.487239878	0.701872238
ENSG00000095485	CWF19L1	55280	0.033363451	0.201120895	0.427176215
ENSG00000095539	SEMA4G	57715	-0.048278956	0.220813142	0.449694565
ENSG00000095564	BTAF1	9044	-0.123856986	0.000244088	0.006279338
ENSG00000095574	IKZF5	64376	0.024291891	0.435036561	0.659179193
ENSG00000095585	BLNK	29760	0.062492638	0.101667211	0.285034768
ENSG00000095587	TLL2	7093	0.05816242	0.160458746	0.374461902
ENSG00000095596	CYP26A1	1592	0.020043063	0.595894696	0.780755914
ENSG00000095627	TDRD1	56165	-0.003037268	0.930977602	0.967181952
ENSG00000095637	SORBS1	10580	-0.063866394	0.115030539	0.306129966
ENSG00000095713	CRTAC1	55118	-0.065856949	0.126599902	0.324634884
ENSG00000095739	BAMBI	25805	-0.191411982	0.00346856	0.035661578
ENSG00000095752	IL11	3589	-0.057868244	0.155638613	0.367563486
ENSG00000095777	MYO3A	53904	-0.006008505	0.869264785	0.936370723
ENSG00000095787	WAC	51322	-0.016864697	0.505371248	0.715881445
[truncated: 20,512 more rows]
